# Supplementary material for: 1-(2-Hy­droxy-3,5-dimeth­oxy­phen­yl)ethanone
Source: Acta Crystallogr Sect E Struct Rep Online. 2011 Dec 14;68(Pt 1):o116. doi: 10.1107/S1600536811052974 (PMC3254463; doi:10.1107/S1600536811052974)
Supplement: Supplementary file 2 [file e-68-0o116-Isup2.hkl]

# 
# h,k,l, Fc-squared, Fo-squared, sigma(Fo-squared) and status flag 
# 
data_I
_shelx_title ' shelx in P2(1)/n' 
_shelx_refln_list_code          4 
_shelx_F_calc_maximum      156.84 
_exptl_crystal_F_000       416.00 
_reflns_d_resolution_high  0.7603 
 
loop_ 
 _symmetry_equiv_pos_as_xyz 
 'x, y, z' 
 '-x+1/2, y+1/2, -z+1/2' 
 '-x, -y, -z' 
 'x-1/2, -y-1/2, z-1/2' 
 
_cell_length_a     7.7331 
_cell_length_b     8.0591 
_cell_length_c    14.8513 
_cell_angle_alpha  90.000 
_cell_angle_beta   91.416 
_cell_angle_gamma  90.000 
 
_shelx_F_squared_multiplier     1.000 
 
loop_ 
 _refln_index_h 
 _refln_index_k 
 _refln_index_l 
 _refln_F_squared_calc 
 _refln_F_squared_meas 
 _refln_F_squared_sigma 
 _refln_observed_status 
   2   0   0       93.18       73.49      2.05 o 
   4   0   0     4692.98     4759.50     72.47 o 
   6   0   0       19.35       19.63      8.79 o 
   8   0   0        5.87        3.50      2.24 o 
  10   0   0      187.85      186.57     13.89 o 
   1   1   0      915.58      852.35      4.34 o 
   2   1   0      372.23      386.48      2.68 o 
   3   1   0      622.92      644.92      8.12 o 
   4   1   0      181.63      195.56      4.21 o 
   5   1   0        0.88        1.60      1.24 o 
   6   1   0       84.51       79.02      3.39 o 
   7   1   0      127.80      140.60      4.68 o 
   8   1   0       39.15       39.44      3.46 o 
   9   1   0       16.71       19.70      3.77 o 
  10   1   0        4.13        4.48      2.06 o 
   0   2   0     3142.15     3037.76     19.92 o 
   1   2   0     4688.60     4450.45     20.59 o 
   2   2   0       64.96       68.80      1.14 o 
   3   2   0     2415.62     2559.24     26.45 o 
   4   2   0      624.41      704.84      9.87 o 
   5   2   0       52.79       62.04      3.83 o 
   6   2   0       78.21       87.48      4.65 o 
   7   2   0      355.81      323.15      7.45 o 
   8   2   0       10.27        8.52      4.33 o 
   9   2   0        3.03        2.72      1.78 o 
   1   3   0      156.17      157.91      1.91 o 
   2   3   0      542.48      554.39      5.31 o 
   3   3   0      448.23      434.64      6.07 o 
   4   3   0      203.60      203.78      4.14 o 
   5   3   0       66.00       54.45      2.85 o 
   6   3   0        8.59        4.10      1.92 o 
   7   3   0       54.80       44.73      3.43 o 
   8   3   0       18.67       20.36      5.73 o 
   9   3   0       15.82       17.88      9.00 o 
   0   4   0      721.32      703.02      7.70 o 
   1   4   0       65.85       56.96      1.22 o 
   2   4   0       54.92       56.93      1.51 o 
   3   4   0      271.85      261.82      3.38 o 
   4   4   0      174.82      167.91      3.53 o 
   5   4   0      164.16      143.53     19.23 o 
   6   4   0      235.10      207.89      6.87 o 
   7   4   0        1.74        1.37      1.18 o 
   8   4   0        2.50        1.35      1.30 o 
   9   4   0        0.04       -0.06      2.37 o 
   1   5   0      368.73      371.76      8.81 o 
   2   5   0       77.22       68.49      1.57 o 
   3   5   0       48.67       54.06      1.87 o 
   4   5   0       69.24       69.10      2.81 o 
   5   5   0       11.18       12.42      2.85 o 
   6   5   0      105.26       94.64      4.46 o 
   7   5   0       33.67       30.91      3.68 o 
   8   5   0      264.66      277.25     14.60 o 
   0   6   0       16.47       14.25      2.21 o 
   1   6   0       99.86      101.26      2.18 o 
   2   6   0        3.11        3.02      1.04 o 
   3   6   0       19.31       15.13      2.10 o 
   4   6   0        3.43        3.15      1.02 o 
   5   6   0        3.40        4.52      1.72 o 
   6   6   0        0.59        1.28      1.44 o 
   7   6   0       22.80       18.82      9.67 o 
   8   6   0       53.19       52.57      6.10 o 
   1   7   0       26.07       23.01      1.94 o 
   2   7   0      151.61      154.14      4.09 o 
   3   7   0        7.18        7.79      2.48 o 
   4   7   0        3.89        3.69      1.44 o 
   5   7   0      130.61      128.87      5.20 o 
   6   7   0      122.07      115.40      6.02 o 
   7   7   0       11.20        7.16      5.03 o 
   0   8   0        1.49        1.56      2.34 o 
   1   8   0       13.77       17.94      5.63 o 
   2   8   0       10.82       10.58      3.66 o 
   3   8   0       60.71       56.13      3.26 o 
   4   8   0       50.36       49.71      3.57 o 
   5   8   0       10.33        8.79      5.58 o 
   6   8   0        0.28        0.90      1.50 o 
   1   9   0       35.08       38.47      4.75 o 
   2   9   0      449.18      462.67     15.29 o 
   3   9   0       17.03       12.65      9.47 o 
   4   9   0        1.10        0.38      3.06 o 
   5   9   0       21.60       12.86     10.27 o 
   0  10   0       49.63       38.82      5.44 o 
   1  10   0      159.68      155.92      8.47 o 
   2  10   0       42.17       42.23      8.53 o 
   3  10   0        0.03        0.67      1.81 o 
  -9   0   1        0.85        1.49      2.17 o 
  -7   0   1      113.81      108.87      5.15 o 
  -5   0   1      344.67      338.19      8.09 o 
  -3   0   1     2235.11     2310.27     55.25 o 
  -1   0   1     3661.81     3257.70     36.31 o 
   1   0   1     7020.85     6024.96    392.47 o 
   3   0   1      342.86      321.99      5.00 o 
   5   0   1     1619.99     1691.23     72.88 o 
   7   0   1        0.95        0.30      1.15 o 
   9   0   1        5.92        5.73      2.81 o 
 -10   1   1       14.38        9.66      5.63 o 
  -9   1   1        0.01        1.69      1.53 o 
  -8   1   1        0.12        0.74      1.21 o 
  -7   1   1       27.30       25.95      4.69 o 
  -6   1   1      146.19      146.74      4.48 o 
  -5   1   1       83.44       90.48      3.01 o 
  -4   1   1      902.71      928.54     12.20 o 
  -3   1   1        0.80        0.39      0.47 o 
  -2   1   1      430.52      465.82      4.48 o 
  -1   1   1        3.56        3.90      0.58 o 
   0   1   1      953.66      888.27      9.14 o 
   1   1   1       45.25       45.65      0.66 o 
   2   1   1      135.64      135.02      1.52 o 
   3   1   1      399.94      410.89      3.71 o 
   4   1   1       20.71       16.32      1.42 o 
   5   1   1        2.80        1.77      1.64 o 
   6   1   1      190.16      202.77      6.15 o 
   7   1   1       16.53       17.27      5.15 o 
   8   1   1      161.15      149.47      5.62 o 
   9   1   1       36.78       34.67      3.51 o 
  10   1   1        0.08       -0.32      2.28 o 
  -9   2   1       13.55       14.40      9.13 o 
  -8   2   1       43.30       42.36      3.13 o 
  -7   2   1        0.14        1.16      1.24 o 
  -6   2   1        8.96        6.51      2.35 o 
  -5   2   1        5.84        5.45      1.92 o 
  -4   2   1      983.01     1031.21     11.14 o 
  -3   2   1     1162.14     1288.90     10.96 o 
  -2   2   1       67.46       74.03      1.23 o 
  -1   2   1     1011.06      916.37      4.44 o 
   0   2   1     1212.91     1227.01     14.49 o 
   1   2   1    10311.42     9734.41     93.08 o 
   2   2   1      368.27      370.94      2.80 o 
   3   2   1       45.24       58.38      1.29 o 
   4   2   1      203.57      179.92      4.06 o 
   5   2   1        6.14        9.62      2.75 o 
   6   2   1       23.91       26.18      4.29 o 
   7   2   1      129.54      112.07      4.81 o 
   8   2   1        0.54        0.34      1.60 o 
   9   2   1        2.25        2.19      2.32 o 
  -9   3   1        0.28        3.09      2.22 o 
  -8   3   1      371.63      375.41     11.06 o 
  -7   3   1       16.27       19.74      7.68 o 
  -6   3   1       20.70       26.49      8.21 o 
  -5   3   1      112.81      118.10      7.06 o 
  -4   3   1      105.38      104.50      3.25 o 
  -3   3   1      602.14      597.49      6.02 o 
  -2   3   1      487.67      499.23      4.17 o 
  -1   3   1      614.35      641.14      4.45 o 
   0   3   1      469.31      461.58      6.34 o 
   1   3   1     1485.07     1423.12      8.93 o 
   2   3   1       51.01       64.25      1.33 o 
   3   3   1      129.47      137.28      2.43 o 
   4   3   1      101.88      116.62      2.60 o 
   5   3   1       78.11       70.36      3.11 o 
   6   3   1      133.24      127.45      4.56 o 
   7   3   1      360.58      341.53      9.91 o 
   8   3   1       19.17       18.11      3.91 o 
   9   3   1        0.08       -0.33      1.67 o 
  -9   4   1        4.26        3.02      1.63 o 
  -8   4   1       56.30       60.99      4.69 o 
  -7   4   1      130.86      116.08      5.23 o 
  -6   4   1      112.45      100.25      4.16 o 
  -5   4   1       46.64       45.11      3.06 o 
  -4   4   1       47.39       44.32      2.09 o 
  -3   4   1      106.21      126.98      3.49 o 
  -2   4   1       43.66       49.63      1.34 o 
  -1   4   1       32.20       31.29      0.67 o 
   0   4   1       15.79       19.24      0.72 o 
   1   4   1       88.96       90.57      1.62 o 
   2   4   1      140.68      122.09      2.35 o 
   3   4   1       30.19       36.00      1.48 o 
   4   4   1       23.70       25.47      2.31 o 
   5   4   1        8.78        8.46      3.29 o 
   6   4   1      115.95      101.94      3.74 o 
   7   4   1        7.32        4.97      1.77 o 
   8   4   1       24.81       16.46      9.90 o 
   9   4   1       35.80       27.42     14.82 o 
  -8   5   1      216.80      209.65     10.26 o 
  -7   5   1       10.16        8.81      3.70 o 
  -6   5   1       65.61       53.12      4.64 o 
  -5   5   1      705.60      736.60     16.49 o 
  -4   5   1      526.34      558.67     13.45 o 
  -3   5   1       30.47       32.42      1.72 o 
  -2   5   1      171.61      166.61      3.54 o 
  -1   5   1       75.61       64.07      2.33 o 
   0   5   1      409.04      395.83      5.58 o 
   1   5   1       78.80       90.62      1.61 o 
   2   5   1      294.69      290.17      4.12 o 
   3   5   1       16.65       18.41      1.51 o 
   4   5   1       34.80       31.88      2.05 o 
   5   5   1        6.13        5.71      1.53 o 
   6   5   1       56.60       51.64      3.93 o 
   7   5   1        4.85        3.60      1.58 o 
   8   5   1        7.24        6.68      4.80 o 
  -8   6   1       29.31       36.14      5.52 o 
  -7   6   1       18.81       11.71      6.05 o 
  -6   6   1       51.17       46.87      3.11 o 
  -5   6   1      120.39      118.92      4.39 o 
  -4   6   1       42.02       43.07      2.66 o 
  -3   6   1       33.79       30.05      1.69 o 
  -2   6   1       22.75       23.29      3.58 o 
  -1   6   1        0.25        1.23      0.88 o 
   0   6   1        7.50        8.24      1.75 o 
   1   6   1       78.41       73.71      1.80 o 
   2   6   1       94.87       90.54      2.09 o 
   3   6   1       36.66       33.00      1.98 o 
   4   6   1       28.78       30.22      1.94 o 
   5   6   1       45.26       41.38      2.41 o 
   6   6   1        8.95        9.39      4.46 o 
   7   6   1        3.43        5.71      3.63 o 
   8   6   1       37.58       37.44      5.28 o 
  -7   7   1        8.90        6.04      5.01 o 
  -6   7   1        6.37        5.71      2.55 o 
  -5   7   1      234.16      220.88      5.71 o 
  -4   7   1        0.47        0.85      1.23 o 
  -3   7   1       60.62       64.60      3.04 o 
  -2   7   1        1.67        3.51      1.31 o 
  -1   7   1       37.27       39.25      2.50 o 
   0   7   1       29.39       28.43      2.18 o 
   1   7   1      139.98      147.16      3.01 o 
   2   7   1       90.92       87.67      2.34 o 
   3   7   1        0.01        0.67      0.70 o 
   4   7   1       27.97       31.43      2.50 o 
   5   7   1      138.19      144.30      6.04 o 
   6   7   1      184.29      204.63      9.14 o 
   7   7   1        0.99        1.99      2.24 o 
  -6   8   1        0.04        0.58      1.37 o 
  -5   8   1       21.58       18.81      4.73 o 
  -4   8   1       21.52       19.35      7.00 o 
  -3   8   1        2.84        2.17      1.15 o 
  -2   8   1        3.03        2.23      1.09 o 
  -1   8   1       37.51       37.95      2.35 o 
   0   8   1        0.49        1.22      1.93 o 
   1   8   1        0.19        1.99      1.54 o 
   2   8   1      387.39      398.92     10.18 o 
   3   8   1       82.77       88.18      3.49 o 
   4   8   1        0.99        2.65      1.44 o 
   5   8   1        1.94        1.84      1.64 o 
   6   8   1        0.27        0.61      1.84 o 
  -5   9   1        3.33        5.61      3.63 o 
  -4   9   1        9.55        6.06      3.57 o 
  -3   9   1        7.02        4.16      2.33 o 
  -2   9   1       76.42       85.81      5.02 o 
  -1   9   1      134.68      136.93      6.57 o 
   0   9   1       25.78       23.45      9.59 o 
   1   9   1      114.37      115.35      5.81 o 
   2   9   1      176.99      187.08      9.64 o 
   3   9   1      120.18      118.55      7.38 o 
   4   9   1        9.76       10.04      6.92 o 
   5   9   1        5.08        4.13      2.88 o 
  -3  10   1        1.10        2.10      1.98 o 
  -2  10   1      135.01      138.74      9.37 o 
  -1  10   1      120.24      123.07      7.50 o 
   0  10   1        8.67        9.90      5.73 o 
   1  10   1       64.32       66.08      6.31 o 
   2  10   1      129.33      133.70      9.06 o 
   3  10   1       20.39       15.14      8.80 o 
 -10   0   2        0.72        1.41      2.62 o 
  -8   0   2        8.00        4.65      2.56 o 
  -6   0   2      525.24      515.35     27.44 o 
  -4   0   2       13.85       13.14      3.03 o 
  -2   0   2     1914.99     1789.36     51.54 o 
   0   0   2     3237.75     3051.21     68.68 o 
   2   0   2     1900.76     1688.47     40.80 o 
   4   0   2     2343.79     2617.38     39.37 o 
   6   0   2      157.51      144.96      5.17 o 
   8   0   2      508.75      486.54     16.57 o 
  10   0   2        4.45        2.32      3.00 o 
 -10   1   2       12.41       10.34      5.37 o 
  -9   1   2        4.48        5.29      2.60 o 
  -8   1   2       53.06       56.87      2.85 o 
  -7   1   2      304.22      311.65      6.22 o 
  -6   1   2        2.80        2.27      0.85 o 
  -5   1   2      618.42      626.14      8.61 o 
  -4   1   2      370.11      349.80      5.09 o 
  -3   1   2       34.89       30.65      0.95 o 
  -2   1   2     1007.64      963.39     10.31 o 
  -1   1   2      415.41      399.37      2.71 o 
   0   1   2       17.46       17.34      0.47 o 
   1   1   2     1203.70     1138.09      6.40 o 
   2   1   2      361.27      350.68      2.44 o 
   3   1   2      446.57      484.07      6.29 o 
   4   1   2      151.18      131.34      2.79 o 
   5   1   2      172.19      172.06      4.30 o 
   6   1   2        0.49        1.07      1.44 o 
   7   1   2      134.14      131.72      4.44 o 
   8   1   2        2.96        1.75      1.45 o 
   9   1   2        6.71        5.17      2.86 o 
  10   1   2        5.13        4.92      4.74 o 
  -9   2   2      215.05      227.29     10.98 o 
  -8   2   2       12.41       14.82      4.30 o 
  -7   2   2       61.74       65.85      2.87 o 
  -6   2   2      234.42      207.37      6.76 o 
  -5   2   2       62.43       54.50      2.28 o 
  -4   2   2      136.64      126.29      2.62 o 
  -3   2   2     1300.52     1341.39     10.14 o 
  -2   2   2     1563.57     1530.22      9.44 o 
  -1   2   2     1143.58     1107.90      9.96 o 
   0   2   2     3727.86     3477.92     18.92 o 
   1   2   2    24599.37    22174.21    555.70 o 
   2   2   2     2008.10     2057.51     13.80 o 
   3   2   2      590.02      593.42      6.77 o 
   4   2   2      178.45      191.89     13.19 o 
   5   2   2     1178.94     1226.12     26.51 o 
   6   2   2      260.08      268.03      6.30 o 
   7   2   2      233.00      204.86      5.36 o 
   8   2   2       67.92       59.11      3.27 o 
   9   2   2        1.90        1.50      1.54 o 
  -9   3   2       16.07       10.12      5.10 o 
  -8   3   2      505.75      543.47     12.96 o 
  -7   3   2      607.97      653.01     13.69 o 
  -6   3   2       43.39       50.73      3.28 o 
  -5   3   2       65.85       64.92      2.74 o 
  -4   3   2      682.00      720.84     10.27 o 
  -3   3   2       32.07       28.17      1.25 o 
  -2   3   2      712.65      734.04      8.34 o 
  -1   3   2      412.18      411.26      3.76 o 
   0   3   2      384.98      387.78      3.75 o 
   1   3   2       33.62       34.01      0.86 o 
   2   3   2      166.18      161.89      2.36 o 
   3   3   2      274.74      271.34      3.92 o 
   4   3   2      204.15      232.22      4.01 o 
   5   3   2       12.58       14.53      4.21 o 
   6   3   2       34.40       32.64      3.20 o 
   7   3   2       15.08       16.95      3.78 o 
   8   3   2       35.54       41.59      4.36 o 
   9   3   2        2.47        2.13      1.84 o 
  -9   4   2      169.30      187.56      8.91 o 
  -8   4   2      155.80      164.49      6.63 o 
  -7   4   2       62.81       66.75      3.86 o 
  -6   4   2      176.14      153.94      4.92 o 
  -5   4   2       11.40        9.70      2.16 o 
  -4   4   2        4.74        4.04      1.11 o 
  -3   4   2      830.18      938.43      7.94 o 
  -2   4   2      494.63      564.35      8.95 o 
  -1   4   2       87.20       89.43      2.00 o 
   0   4   2      238.17      231.02      2.79 o 
   1   4   2      472.97      525.54      4.82 o 
   2   4   2     2077.70     2182.54     18.45 o 
   3   4   2      491.61      510.72      8.64 o 
   4   4   2        2.04        2.07      0.71 o 
   5   4   2       40.92       40.79      3.41 o 
   6   4   2        0.83        1.35      1.32 o 
   7   4   2       26.25       23.89      2.75 o 
   8   4   2       46.23       46.89      8.01 o 
   9   4   2        0.14        0.97      1.67 o 
  -8   5   2      188.94      205.51      8.74 o 
  -7   5   2       37.29       35.04      3.65 o 
  -6   5   2       74.22       61.99      4.20 o 
  -5   5   2      124.44      144.62      4.14 o 
  -4   5   2      209.91      193.40      4.35 o 
  -3   5   2       31.29       33.20      1.39 o 
  -2   5   2        1.76        3.24      1.37 o 
  -1   5   2       43.06       45.50      1.97 o 
   0   5   2      117.95      126.69      1.79 o 
   1   5   2       70.00       72.39      1.53 o 
   2   5   2       41.84       41.79      1.36 o 
   3   5   2      512.83      488.09      6.65 o 
   4   5   2      149.05      142.49      3.24 o 
   5   5   2        1.45        1.38      0.83 o 
   6   5   2        8.35        9.22      3.27 o 
   7   5   2        0.48        1.81      1.87 o 
   8   5   2        0.26        0.80      1.45 o 
  -8   6   2       15.92       19.32      5.00 o 
  -7   6   2       10.49        9.22      6.30 o 
  -6   6   2        9.58        5.45      2.43 o 
  -5   6   2      198.53      193.65      5.74 o 
  -4   6   2       25.03       23.49      2.66 o 
  -3   6   2       25.95       26.65      2.66 o 
  -2   6   2        0.32        1.73      1.02 o 
  -1   6   2        2.35        1.88      1.05 o 
   0   6   2        7.06        7.51      1.90 o 
   1   6   2       23.69       24.50      1.34 o 
   2   6   2       41.29       40.70      1.50 o 
   3   6   2      246.43      239.39      5.57 o 
   4   6   2       22.45       19.28      2.21 o 
   5   6   2        7.16        5.33      1.79 o 
   6   6   2       34.84       34.37      3.73 o 
   7   6   2        0.38       -0.23      2.84 o 
   8   6   2        0.01        0.28      2.02 o 
  -7   7   2        4.57        4.82      3.55 o 
  -6   7   2       34.44       31.01      3.32 o 
  -5   7   2       40.59       44.73      2.97 o 
  -4   7   2       27.16       22.52      3.69 o 
  -3   7   2       15.84       13.15      4.40 o 
  -2   7   2      245.72      250.73      5.99 o 
  -1   7   2      444.01      491.65      6.87 o 
   0   7   2        7.00        5.85      1.62 o 
   1   7   2        1.75        2.06      0.98 o 
   2   7   2      412.30      435.86      6.39 o 
   3   7   2      406.90      403.54      8.51 o 
   4   7   2       12.30       11.70      3.98 o 
   5   7   2        5.45        8.18      2.91 o 
   6   7   2        4.47        8.48      3.44 o 
   7   7   2       18.96       13.50      8.14 o 
  -6   8   2        9.22        8.24      5.12 o 
  -5   8   2       12.52       10.65      5.54 o 
  -4   8   2        0.59        2.10      1.21 o 
  -3   8   2       64.36       63.73      3.31 o 
  -2   8   2        3.03        3.13      1.37 o 
  -1   8   2       26.61       30.94      2.78 o 
   0   8   2       17.24       19.70      3.63 o 
   1   8   2       25.20       22.98      4.03 o 
   2   8   2      100.65      102.25      5.05 o 
   3   8   2      128.24      128.39      6.56 o 
   4   8   2       16.70       12.58      7.77 o 
   5   8   2        1.78        2.74      1.59 o 
   6   8   2       89.98      105.11      6.32 o 
  -5   9   2        4.04        2.98      3.94 o 
  -4   9   2       15.23       13.05      9.48 o 
  -3   9   2       16.76       10.60      6.64 o 
  -2   9   2        2.00        0.93      1.77 o 
  -1   9   2        5.22        3.67      2.33 o 
   0   9   2       12.92       15.41      3.54 o 
   1   9   2       51.93       53.34      5.62 o 
   2   9   2      302.19      314.92     13.83 o 
   3   9   2       19.31       17.28      8.85 o 
   4   9   2        8.46        8.77      6.07 o 
   5   9   2       25.85       17.04     15.84 o 
  -3  10   2       27.55       30.35      5.20 o 
  -2  10   2        0.01        0.50      2.02 o 
  -1  10   2       19.05       12.20      6.88 o 
   0  10   2       10.00        8.28      6.70 o 
   1  10   2        0.02        2.08      1.85 o 
   2  10   2       47.69       51.92      5.76 o 
   3  10   2       11.72        3.68      4.03 o 
  -9   0   3       41.99       43.53      9.53 o 
  -7   0   3      178.07      181.71      5.04 o 
  -5   0   3       25.18       26.97      2.13 o 
  -3   0   3      678.76      641.61     14.00 o 
  -1   0   3     4187.57     3820.28     30.26 o 
   1   0   3     1214.02     1106.01     16.39 o 
   3   0   3      606.02      601.60     11.73 o 
   5   0   3        0.49        0.71      1.15 o 
   7   0   3       48.89       50.97      3.64 o 
   9   0   3      111.78       92.51      7.05 o 
 -10   1   3        8.07        6.46      3.12 o 
  -9   1   3       21.20       16.75      7.29 o 
  -8   1   3        9.49        9.76      2.60 o 
  -7   1   3      378.25      376.89      5.27 o 
  -6   1   3      154.07      155.77      3.31 o 
  -5   1   3      188.16      198.85      3.46 o 
  -4   1   3       74.11       53.47      1.30 o 
  -3   1   3        5.57        3.16      0.62 o 
  -2   1   3      577.25      567.01     10.32 o 
  -1   1   3      487.00      503.82      2.72 o 
   0   1   3     1437.09     1373.37     15.69 o 
   1   1   3      906.31      862.20      7.75 o 
   2   1   3     1452.67     1422.26      8.43 o 
   3   1   3      167.57      181.86      3.64 o 
   4   1   3       48.28       50.42      2.09 o 
   5   1   3       89.48      100.50      3.34 o 
   6   1   3       31.53       32.69      2.59 o 
   7   1   3       28.88       25.97      3.49 o 
   8   1   3       23.64       19.29      6.37 o 
   9   1   3       94.61      100.70      5.78 o 
  -9   2   3        1.40        1.61      1.65 o 
  -8   2   3       97.30       89.88      3.76 o 
  -7   2   3      256.42      271.24      4.59 o 
  -6   2   3       52.78       52.73      2.42 o 
  -5   2   3       50.76       45.62      1.73 o 
  -4   2   3       22.61       22.63      1.49 o 
  -3   2   3       13.63       15.00      0.86 o 
  -2   2   3      607.39      622.37      5.51 o 
  -1   2   3       13.80       13.72      0.72 o 
   0   2   3        0.06        0.36      0.34 o 
   1   2   3     2278.71     2233.68     20.91 o 
   2   2   3      475.20      518.15      4.56 o 
   3   2   3       56.61       61.49      1.66 o 
   4   2   3        0.08        0.78      0.64 o 
   5   2   3      595.23      621.99     10.26 o 
   6   2   3       84.64       88.30      3.66 o 
   7   2   3       21.72       20.87      6.10 o 
   8   2   3       12.05        8.34      3.77 o 
   9   2   3       27.34       24.42      4.78 o 
  -9   3   3        1.94        1.03      1.96 o 
  -8   3   3      126.84      116.48      5.02 o 
  -7   3   3      204.76      197.74      5.71 o 
  -6   3   3        1.38        3.04      1.22 o 
  -5   3   3       27.67       25.95      2.14 o 
  -4   3   3      115.98      115.77      2.37 o 
  -3   3   3     2062.91     2177.15     16.69 o 
  -2   3   3        0.04        0.87      0.32 o 
  -1   3   3      497.99      447.81      9.07 o 
   0   3   3       74.95       70.44      1.16 o 
   1   3   3      824.21      791.71      7.67 o 
   2   3   3      167.12      155.68      2.56 o 
   3   3   3       10.19       13.92      0.96 o 
   4   3   3       29.27       26.49      1.47 o 
   5   3   3       51.75       53.89      2.29 o 
   6   3   3       70.82       62.87      3.02 o 
   7   3   3       55.01       54.96      3.35 o 
   8   3   3       13.15        8.34      4.93 o 
   9   3   3       48.17       41.48     10.32 o 
  -9   4   3       14.20        9.82      4.19 o 
  -8   4   3       14.95       18.50      3.50 o 
  -7   4   3       57.80       49.64      2.88 o 
  -6   4   3        8.00       11.86      3.49 o 
  -5   4   3        0.00        0.65      0.86 o 
  -4   4   3        0.01        0.51      0.89 o 
  -3   4   3      169.48      165.92      2.87 o 
  -2   4   3      980.63      983.51     22.71 o 
  -1   4   3      209.38      213.99      3.32 o 
   0   4   3        2.07        2.90      0.53 o 
   1   4   3     1096.03     1161.74      9.49 o 
   2   4   3     4385.84     4550.30     53.13 o 
   3   4   3       13.81       15.96      1.14 o 
   4   4   3        1.97        2.91      1.05 o 
   5   4   3       22.75       18.03      2.33 o 
   6   4   3      352.38      342.20      6.39 o 
   7   4   3        2.72        2.97      2.30 o 
   8   4   3       10.50       12.46      8.59 o 
   9   4   3        0.28        0.95      2.59 o 
  -8   5   3      104.40       92.56      5.55 o 
  -7   5   3       14.31       14.23      4.84 o 
  -6   5   3       38.38       30.46      2.50 o 
  -5   5   3        0.62        0.63      0.88 o 
  -4   5   3      259.19      264.64      4.08 o 
  -3   5   3        9.61        4.78      1.35 o 
  -2   5   3      506.49      530.30      8.81 o 
  -1   5   3     1009.55     1063.65     10.39 o 
   0   5   3      166.11      178.22      2.90 o 
   1   5   3       10.60       14.25      0.94 o 
   2   5   3      537.74      533.89      7.13 o 
   3   5   3      220.88      207.41      3.91 o 
   4   5   3      201.40      198.54      3.61 o 
   5   5   3        2.76        3.23      1.51 o 
   6   5   3       33.99       30.30      3.46 o 
   7   5   3       42.17       56.30      5.90 o 
   8   5   3       99.36      101.63      7.85 o 
  -8   6   3        1.93        0.28      2.05 o 
  -7   6   3        5.18        3.65      2.53 o 
  -6   6   3        0.66        1.41      1.11 o 
  -5   6   3       50.37       45.09      3.17 o 
  -4   6   3      141.68      145.66      4.96 o 
  -3   6   3        0.17        1.33      1.14 o 
  -2   6   3      142.56      150.58      4.30 o 
  -1   6   3      128.41      135.59      4.12 o 
   0   6   3        2.50        3.66      1.13 o 
   1   6   3        2.79        4.00      0.91 o 
   2   6   3       13.35       12.27      1.61 o 
   3   6   3      659.70      668.12      7.51 o 
   4   6   3      115.75      115.75      3.55 o 
   5   6   3        6.26        5.74      1.87 o 
   6   6   3        3.20        2.13      1.70 o 
   7   6   3        5.74        6.88      2.37 o 
   8   6   3       18.23       12.97      9.05 o 
  -7   7   3        9.44        5.86      3.57 o 
  -6   7   3       28.37       21.52      4.67 o 
  -5   7   3      110.46      100.61      4.44 o 
  -4   7   3       53.39       52.22      3.00 o 
  -3   7   3        3.75        3.76      1.28 o 
  -2   7   3       54.54       56.29      3.08 o 
  -1   7   3      338.34      365.91      6.50 o 
   0   7   3       99.22       93.87      5.87 o 
   1   7   3       53.16       50.42      1.82 o 
   2   7   3       56.06       51.26      2.17 o 
   3   7   3     1303.23     1367.08     17.88 o 
   4   7   3      214.43      210.55      6.29 o 
   5   7   3        8.51        6.68      2.86 o 
   6   7   3       16.54       14.80     10.37 o 
   7   7   3       38.53       45.40      4.93 o 
  -6   8   3        8.03        3.97      4.10 o 
  -5   8   3       57.91       51.91      4.06 o 
  -4   8   3      111.15      116.06      5.30 o 
  -3   8   3       22.34       16.75      6.28 o 
  -2   8   3       13.74        7.08      3.49 o 
  -1   8   3        5.20        6.17      2.05 o 
   0   8   3        1.93        1.74      1.04 o 
   1   8   3        6.46        6.52      2.94 o 
   2   8   3       88.12       90.59      7.13 o 
   3   8   3      115.71      108.39      6.98 o 
   4   8   3        0.00        1.07      2.57 o 
   5   8   3       25.13       26.58     14.20 o 
   6   8   3       81.62       93.89      5.86 o 
  -5   9   3       11.77        5.30      6.29 o 
  -4   9   3       74.18       78.66      6.06 o 
  -3   9   3        1.13        2.04      1.74 o 
  -2   9   3        1.11        1.87      1.08 o 
  -1   9   3       23.06       16.63      7.25 o 
   0   9   3        3.24        2.40      1.74 o 
   1   9   3       50.01       48.61      4.77 o 
   2   9   3       97.80      107.93      7.36 o 
   3   9   3        6.26        2.97      2.16 o 
   4   9   3        7.83        5.09      3.13 o 
   5   9   3        0.72        2.56      2.46 o 
  -3  10   3        0.11        0.84      2.38 o 
  -2  10   3        3.65        2.69      2.93 o 
  -1  10   3        0.23        0.82      1.96 o 
   0  10   3        9.55        4.20      2.75 o 
   1  10   3       18.52       13.18      9.64 o 
   2  10   3       47.26       43.88      5.24 o 
 -10   0   4      259.50      291.58     27.16 o 
  -8   0   4      220.74      237.44     11.03 o 
  -6   0   4     1516.13     1498.66     22.64 o 
  -4   0   4      152.80      171.94      3.97 o 
  -2   0   4      580.21      552.13      6.13 o 
   0   0   4     3880.81     3492.90     31.40 o 
   2   0   4     2260.56     2194.16     38.74 o 
   4   0   4      922.34      908.36     16.49 o 
   6   0   4       78.49       78.88      4.97 o 
   8   0   4      505.63      534.89     15.28 o 
  -9   1   4        0.38        1.35      1.93 o 
  -8   1   4       32.14       30.65      9.63 o 
  -7   1   4      705.20      741.21      9.41 o 
  -6   1   4     2041.26     2099.96     20.04 o 
  -5   1   4      162.43      165.76      3.15 o 
  -4   1   4        0.48        0.40      0.26 o 
  -3   1   4     2713.61     2893.34     49.03 o 
  -2   1   4     2286.38     2359.53     14.51 o 
  -1   1   4      638.48      607.67      4.61 o 
   0   1   4      422.96      438.90      3.82 o 
   1   1   4      607.85      613.85      5.27 o 
   2   1   4        1.68        1.59      0.47 o 
   3   1   4      325.24      318.42      3.86 o 
   4   1   4      265.70      248.11      4.19 o 
   5   1   4      118.09      130.18      4.01 o 
   6   1   4       70.63       71.44      3.05 o 
   7   1   4        2.14        2.23      1.46 o 
   8   1   4       72.75       67.32      3.52 o 
   9   1   4        0.06        0.67      1.68 o 
  -9   2   4        6.66        8.54      4.65 o 
  -8   2   4      101.80       95.81      4.95 o 
  -7   2   4      288.42      283.24      5.63 o 
  -6   2   4      130.42      125.37      2.44 o 
  -5   2   4      267.76      265.68      4.22 o 
  -4   2   4      312.68      311.96      3.59 o 
  -3   2   4       14.73       16.98      0.85 o 
  -2   2   4      374.42      348.68      3.30 o 
  -1   2   4       39.20       34.95      0.84 o 
   0   2   4      352.61      372.56      2.55 o 
   1   2   4       78.71       86.46      1.48 o 
   2   2   4       21.24       24.49      0.69 o 
   3   2   4      416.87      380.55      6.70 o 
   4   2   4      205.07      220.95      3.44 o 
   5   2   4       19.64       24.41      2.54 o 
   6   2   4        5.55        6.27      2.12 o 
   7   2   4        0.80        2.26      2.03 o 
   8   2   4        1.34        1.65      1.24 o 
   9   2   4      179.70      191.01      9.16 o 
  -9   3   4        3.94        4.00      3.73 o 
  -8   3   4       14.26       11.88      5.18 o 
  -7   3   4      389.78      409.51      8.54 o 
  -6   3   4        2.96        2.98      1.48 o 
  -5   3   4       18.83       14.79      1.68 o 
  -4   3   4      974.56     1042.72     18.80 o 
  -3   3   4     1099.06     1123.24     12.62 o 
  -2   3   4      290.19      254.33      3.01 o 
  -1   3   4       35.23       34.57      0.84 o 
   0   3   4      129.45      140.91      1.90 o 
   1   3   4     1143.80     1201.25      9.96 o 
   2   3   4        2.17        3.79      0.85 o 
   3   3   4       58.87       70.30      1.44 o 
   4   3   4      379.16      359.88      5.67 o 
   5   3   4       13.20       10.33      2.23 o 
   6   3   4        0.21        0.65      1.52 o 
   7   3   4       23.52       19.45      2.97 o 
   8   3   4       33.03       39.07      3.90 o 
   9   3   4        0.39        0.52      2.46 o 
  -9   4   4       15.90       10.20      7.27 o 
  -8   4   4       90.93       90.23      5.33 o 
  -7   4   4       39.65       46.95      3.43 o 
  -6   4   4        9.05       10.07      2.82 o 
  -5   4   4       70.24       71.37      2.54 o 
  -4   4   4      184.41      178.75      3.19 o 
  -3   4   4      248.12      230.71      3.64 o 
  -2   4   4      391.03      414.15      6.19 o 
  -1   4   4      138.38      137.08      3.06 o 
   0   4   4       28.61       27.41      1.26 o 
   1   4   4      488.76      494.36      4.57 o 
   2   4   4     3258.40     3366.36     23.72 o 
   3   4   4      473.01      506.97      8.92 o 
   4   4   4       26.87       22.18      1.53 o 
   5   4   4      456.06      460.96      7.39 o 
   6   4   4      177.86      181.95      7.73 o 
   7   4   4       88.32       88.01      5.07 o 
   8   4   4        0.21        0.82      2.43 o 
   9   4   4        1.03        0.09      2.65 o 
  -8   5   4        8.44        7.31      4.21 o 
  -7   5   4        0.21        0.87      1.27 o 
  -6   5   4       51.92       54.55      2.96 o 
  -5   5   4        1.68        2.14      0.87 o 
  -4   5   4        1.32        2.06      0.68 o 
  -3   5   4      100.31       97.42      3.50 o 
  -2   5   4      413.14      426.53      8.75 o 
  -1   5   4       69.35       83.00      2.99 o 
   0   5   4     1319.68     1478.91     13.59 o 
   1   5   4        1.37        2.99      0.76 o 
   2   5   4       52.76       51.58      1.46 o 
   3   5   4      208.88      214.15      3.71 o 
   4   5   4     1636.56     1657.59     41.16 o 
   5   5   4       36.25       33.39      4.44 o 
   6   5   4        2.02        1.52      1.69 o 
   7   5   4       78.88       88.26      6.18 o 
   8   5   4        2.14        3.67      2.24 o 
  -8   6   4       38.76       42.83      5.31 o 
  -7   6   4       29.10       31.33      4.18 o 
  -6   6   4        4.70        4.07      1.50 o 
  -5   6   4       74.74       72.96      3.81 o 
  -4   6   4       74.59       73.13      3.38 o 
  -3   6   4       17.48       20.17      5.09 o 
  -2   6   4       35.64       41.47      4.08 o 
  -1   6   4      221.87      234.74      5.41 o 
   0   6   4       96.92      105.93      3.06 o 
   1   6   4       25.26       24.21      1.55 o 
   2   6   4      508.53      508.53     13.94 o 
   3   6   4      205.16      208.78      3.59 o 
   4   6   4      371.70      380.64     10.12 o 
   5   6   4       42.76       45.61      4.10 o 
   6   6   4      110.94      110.14      6.03 o 
   7   6   4       34.95       42.31      3.85 o 
   8   6   4       23.66       21.34     14.15 o 
  -7   7   4        6.23        3.28      2.23 o 
  -6   7   4        1.88        2.77      1.70 o 
  -5   7   4       20.21       13.17      4.62 o 
  -4   7   4        6.05        4.28      1.54 o 
  -3   7   4       18.32       24.04      6.33 o 
  -2   7   4        9.13       10.35      2.98 o 
  -1   7   4       47.72       46.55      3.04 o 
   0   7   4       61.02       63.73      3.07 o 
   1   7   4       90.40       93.06      3.02 o 
   2   7   4      214.45      225.87      4.52 o 
   3   7   4      112.62      114.10      4.07 o 
   4   7   4        0.03        1.01      0.79 o 
   5   7   4       10.85        9.28      3.56 o 
   6   7   4       17.97       13.59      7.55 o 
   7   7   4       15.11       12.97      8.73 o 
  -6   8   4       13.58       14.91      8.17 o 
  -5   8   4        4.43        4.24      1.88 o 
  -4   8   4       99.34       92.71      4.50 o 
  -3   8   4       12.14       10.17      3.47 o 
  -2   8   4        2.89        4.21      1.60 o 
  -1   8   4        0.83        2.05      2.02 o 
   0   8   4       27.65       26.86      2.88 o 
   1   8   4       29.04       28.79      3.72 o 
   2   8   4       19.48       22.53      7.22 o 
   3   8   4       46.75       51.88      5.55 o 
   4   8   4        2.00        1.91      2.06 o 
   5   8   4        4.94        4.03      3.82 o 
   6   8   4        5.21        3.85      3.09 o 
  -5   9   4       35.46       30.18      7.26 o 
  -4   9   4       11.20        8.86      5.04 o 
  -3   9   4       25.11       27.17      4.31 o 
  -2   9   4       17.12       17.24      4.02 o 
  -1   9   4       22.45       14.32      5.93 o 
   0   9   4       14.73       17.41      7.37 o 
   1   9   4       45.06       49.01      6.08 o 
   2   9   4       48.91       57.55      6.52 o 
   3   9   4       50.33       57.83      5.54 o 
   4   9   4        1.54        3.06      3.11 o 
  -2  10   4        0.37        0.66      1.55 o 
  -1  10   4        8.04        6.10      3.82 o 
   0  10   4        2.39        5.86      4.44 o 
   1  10   4       12.69        8.33      6.98 o 
   2  10   4        3.67        4.69      2.95 o 
  -9   0   5      143.53      156.49     11.72 o 
  -7   0   5      829.86      839.15     16.98 o 
  -5   0   5      950.12      933.55     13.87 o 
  -3   0   5      845.36      975.07     17.55 o 
  -1   0   5     1345.29     1338.39     16.31 o 
   1   0   5      497.23      494.35      5.37 o 
   3   0   5        0.29        1.94      1.15 o 
   5   0   5      320.71      314.46      8.82 o 
   7   0   5        1.32        2.78      1.92 o 
   9   0   5       13.83        6.69      6.35 o 
  -9   1   5       18.72       21.36      5.52 o 
  -8   1   5       26.04       21.76      8.86 o 
  -7   1   5      170.99      171.32      5.99 o 
  -6   1   5       49.88       45.07      1.24 o 
  -5   1   5      346.30      340.71      6.49 o 
  -4   1   5       39.80       45.38      1.47 o 
  -3   1   5     1010.15     1074.68     11.44 o 
  -2   1   5      351.03      337.89      3.05 o 
  -1   1   5      342.20      366.61      3.18 o 
   0   1   5     1195.01     1144.50     13.99 o 
   1   1   5       43.01       51.74      1.10 o 
   2   1   5       54.33       46.40      1.28 o 
   3   1   5      172.50      175.26      3.04 o 
   4   1   5        9.14        9.73      2.23 o 
   5   1   5       51.77       49.43      2.51 o 
   6   1   5      127.98      128.34      3.93 o 
   7   1   5       18.58       17.65      5.95 o 
   8   1   5        0.43        1.28      1.27 o 
   9   1   5        7.56        4.62      2.44 o 
  -9   2   5       25.48       31.59      7.54 o 
  -8   2   5      148.02      154.52      6.39 o 
  -7   2   5       19.96       19.26      4.57 o 
  -6   2   5      366.45      366.22      4.49 o 
  -5   2   5      253.34      250.21      3.57 o 
  -4   2   5      167.92      170.97      2.61 o 
  -3   2   5        2.24        2.18      0.59 o 
  -2   2   5      332.68      327.78      3.25 o 
  -1   2   5      207.81      192.84      2.07 o 
   0   2   5      330.76      322.60      2.90 o 
   1   2   5      232.82      205.28      2.80 o 
   2   2   5       33.48       31.49      0.93 o 
   3   2   5      172.66      177.11      3.11 o 
   4   2   5      478.56      478.12      7.24 o 
   5   2   5       25.45       24.12      2.69 o 
   6   2   5       76.47       79.05      3.37 o 
   7   2   5      153.82      148.01      4.75 o 
   8   2   5       45.47       44.56      4.09 o 
   9   2   5       56.17       50.41      4.00 o 
  -9   3   5       68.80       73.17      5.23 o 
  -8   3   5       56.46       56.20      4.16 o 
  -7   3   5      141.64      122.65      4.48 o 
  -6   3   5       88.30       90.22      3.26 o 
  -5   3   5       63.98       61.65      2.66 o 
  -4   3   5       17.74       17.47      1.47 o 
  -3   3   5        1.19        0.20      0.63 o 
  -2   3   5       50.78       52.18      1.48 o 
  -1   3   5      143.02      148.30      2.37 o 
   0   3   5     2386.72     2520.93     29.61 o 
   1   3   5      620.80      719.68     12.73 o 
   2   3   5       27.87       18.53      3.56 o 
   3   3   5      418.94      439.53     12.47 o 
   4   3   5      370.92      359.73      5.83 o 
   5   3   5      509.02      521.39      6.71 o 
   6   3   5       17.16       14.47      3.22 o 
   7   3   5        8.97        9.30      3.98 o 
   8   3   5       70.12       80.30      6.34 o 
   9   3   5        1.29        3.33      2.62 o 
  -9   4   5        1.04        2.84      1.79 o 
  -8   4   5        5.13        4.85      3.07 o 
  -7   4   5       35.30       33.63      2.96 o 
  -6   4   5        9.06        7.70      2.33 o 
  -5   4   5       49.35       42.39      2.34 o 
  -4   4   5      102.23      100.36      2.33 o 
  -3   4   5       16.95       14.95      1.42 o 
  -2   4   5       23.33       24.90      1.51 o 
  -1   4   5        1.86        2.42      0.73 o 
   0   4   5        0.69        0.56      0.33 o 
   1   4   5        0.58        0.91      0.53 o 
   2   4   5      280.44      279.35      9.51 o 
   3   4   5      283.33      304.81      6.33 o 
   4   4   5      475.49      471.95      5.46 o 
   5   4   5       79.13       75.00      2.78 o 
   6   4   5      102.18       96.71      6.39 o 
   7   4   5       70.09       71.10      6.08 o 
   8   4   5       35.46       33.20     12.33 o 
  -8   5   5        5.72        4.13      3.92 o 
  -7   5   5        6.33        5.48      2.35 o 
  -6   5   5        5.18        3.28      2.07 o 
  -5   5   5        9.78        8.97      2.55 o 
  -4   5   5        4.98        7.54      2.19 o 
  -3   5   5      126.95      123.77      2.22 o 
  -2   5   5        0.21        1.24      0.99 o 
  -1   5   5       42.93       50.97      2.71 o 
   0   5   5      381.52      415.22      5.79 o 
   1   5   5       77.69       83.08      1.95 o 
   2   5   5      183.39      172.65      4.55 o 
   3   5   5      869.64      882.04     13.53 o 
   4   5   5      994.10     1013.06     13.64 o 
   5   5   5      118.22      114.62      6.34 o 
   6   5   5        0.75        0.12      2.08 o 
   7   5   5       11.82       10.48      6.90 o 
   8   5   5       64.89       78.93      5.91 o 
  -8   6   5        0.90        1.94      2.40 o 
  -7   6   5       24.74       23.76      3.79 o 
  -6   6   5       48.49       48.15      4.37 o 
  -5   6   5       19.42       21.68      3.07 o 
  -4   6   5        1.95        1.89      1.29 o 
  -3   6   5       90.90       94.21      3.75 o 
  -2   6   5      260.68      265.11      5.54 o 
  -1   6   5      327.58      339.95      7.99 o 
   0   6   5        3.13        2.81      0.89 o 
   1   6   5        2.38        1.85      0.68 o 
   2   6   5      382.40      369.57      7.25 o 
   3   6   5     1422.26     1477.85     24.46 o 
   4   6   5        0.34        0.69      1.32 o 
   5   6   5       38.97       39.47      3.90 o 
   6   6   5       19.25       13.42      6.91 o 
   7   6   5      276.36      294.50     12.31 o 
  -7   7   5        3.16        0.97      1.26 o 
  -6   7   5        7.93        4.96      2.78 o 
  -5   7   5       53.85       56.93      3.52 o 
  -4   7   5        1.69        2.27      1.83 o 
  -3   7   5       96.55       97.61      4.37 o 
  -2   7   5       28.85       34.20      4.68 o 
  -1   7   5      104.75      109.15      3.85 o 
   0   7   5      162.74      143.83      4.35 o 
   1   7   5        4.87        5.04      1.79 o 
   2   7   5        0.00        0.82      1.26 o 
   3   7   5      200.22      200.36      5.57 o 
   4   7   5       21.35       18.85      5.74 o 
   5   7   5        3.90        4.44      1.71 o 
   6   7   5        1.97        2.08      2.26 o 
   7   7   5       79.19       74.40      6.36 o 
  -6   8   5       19.89       14.56      9.04 o 
  -5   8   5        0.29        0.49      1.27 o 
  -4   8   5       44.09       41.64      4.97 o 
  -3   8   5        7.89        6.57      2.85 o 
  -2   8   5        3.65        2.92      1.64 o 
  -1   8   5       67.01       65.63      3.53 o 
   0   8   5       81.88       79.99      3.90 o 
   1   8   5       25.11       20.83      3.29 o 
   2   8   5       60.00       57.12      4.36 o 
   3   8   5      200.44      177.50     10.11 o 
   4   8   5       65.00       55.73      6.45 o 
   5   8   5        2.14        3.01      1.80 o 
   6   8   5        3.50        3.33      2.03 o 
  -4   9   5      101.27      100.80      5.50 o 
  -3   9   5       74.64       74.36      5.54 o 
  -2   9   5        0.06        0.44      1.74 o 
  -1   9   5        8.06        8.84      4.37 o 
   0   9   5       15.12       11.81      5.93 o 
   1   9   5       34.96       30.85      7.62 o 
   2   9   5        0.22        2.32      2.42 o 
   3   9   5       14.04        8.75      6.92 o 
   4   9   5       64.68       64.36      7.75 o 
  -2  10   5       18.27       11.96     10.34 o 
  -1  10   5       62.54       68.85      6.52 o 
   0  10   5       34.70       33.30      5.91 o 
   1  10   5        5.41        4.39      2.51 o 
   2  10   5        2.37        2.27      3.48 o 
  -8   0   6       36.41       34.03     12.28 o 
  -6   0   6      762.42      739.42     21.10 o 
  -4   0   6      141.40      134.02      6.09 o 
  -2   0   6      303.37      320.79      5.02 o 
   0   0   6       54.67       56.56      2.57 o 
   2   0   6        0.22        0.65      0.99 o 
   4   0   6       30.12       30.37      9.75 o 
   6   0   6       49.71       49.59      4.38 o 
   8   0   6      103.77      105.59      6.38 o 
  -9   1   6       12.67       12.54      7.12 o 
  -8   1   6       16.97       17.44      7.27 o 
  -7   1   6       27.90       30.51      5.21 o 
  -6   1   6     1646.38     1619.18     38.32 o 
  -5   1   6      466.93      488.13      8.13 o 
  -4   1   6       59.96       69.92      1.85 o 
  -3   1   6       29.24       36.36      1.32 o 
  -2   1   6     4750.84     4925.75     41.36 o 
  -1   1   6     3362.20     3324.39     38.79 o 
   0   1   6       45.26       41.79      1.12 o 
   1   1   6     2322.47     2415.42     17.46 o 
   2   1   6      516.63      595.82     11.67 o 
   3   1   6      148.51      144.57      2.88 o 
   4   1   6      155.81      148.12      3.39 o 
   5   1   6      456.36      442.88      8.91 o 
   6   1   6      206.96      220.76      5.25 o 
   7   1   6       31.20       30.55      2.87 o 
   8   1   6        0.11        0.49      1.36 o 
   9   1   6       43.52       50.43      3.78 o 
  -9   2   6      137.93      154.09      7.36 o 
  -8   2   6       22.63       26.34     10.06 o 
  -7   2   6       34.67       28.28      5.17 o 
  -6   2   6       26.84       28.13      2.89 o 
  -5   2   6      735.62      771.14      8.91 o 
  -4   2   6      282.53      264.24      4.97 o 
  -3   2   6      101.43      108.90      1.55 o 
  -2   2   6        5.79        6.11      1.00 o 
  -1   2   6      358.52      371.64      3.52 o 
   0   2   6        3.42        4.22      0.78 o 
   1   2   6      516.95      511.65      5.52 o 
   2   2   6      105.19      125.40      2.02 o 
   3   2   6      277.65      270.76      3.49 o 
   4   2   6       12.07       10.65      2.32 o 
   5   2   6        0.25        0.80      0.83 o 
   6   2   6       57.96       62.00      3.41 o 
   7   2   6        0.49        1.93      1.27 o 
   8   2   6        4.71        6.07      3.16 o 
   9   2   6       38.11       39.14      4.02 o 
  -9   3   6       34.32       48.95      4.95 o 
  -8   3   6        2.69        3.56      1.89 o 
  -7   3   6        0.13        0.32      1.06 o 
  -6   3   6        0.45        0.89      1.00 o 
  -5   3   6      897.56      901.79     18.89 o 
  -4   3   6      375.17      378.76      5.70 o 
  -3   3   6        1.33        2.08      0.59 o 
  -2   3   6       72.97       73.44      1.75 o 
  -1   3   6        3.40        4.43      0.82 o 
   0   3   6      885.67      995.36      8.35 o 
   1   3   6      918.92     1031.66     20.02 o 
   2   3   6      359.67      394.32      5.53 o 
   3   3   6       16.67       19.62      5.35 o 
   4   3   6     1017.22     1044.37      8.80 o 
   5   3   6     2021.23     2121.89     30.26 o 
   6   3   6       31.74       30.17      2.72 o 
   7   3   6        0.01        1.52      1.30 o 
   8   3   6       36.75       44.30      5.05 o 
   9   3   6       59.06       68.12      6.02 o 
  -8   4   6        2.19        4.53      1.70 o 
  -7   4   6        0.02        0.93      0.95 o 
  -6   4   6       40.24       41.54      3.80 o 
  -5   4   6       28.58       27.84      1.96 o 
  -4   4   6       68.30       61.87      2.17 o 
  -3   4   6      144.39      132.03      3.18 o 
  -2   4   6       47.17       48.21      1.86 o 
  -1   4   6       37.86       34.66      1.23 o 
   0   4   6       16.70       16.49      1.51 o 
   1   4   6       99.13       95.34      1.57 o 
   2   4   6        0.46        0.40      0.94 o 
   3   4   6        5.02        4.46      1.22 o 
   4   4   6        1.52        1.35      1.05 o 
   5   4   6       24.04       28.41      4.02 o 
   6   4   6      133.30      125.23      6.06 o 
   7   4   6        4.69        3.33      2.89 o 
   8   4   6       23.18       24.46      5.62 o 
  -8   5   6       72.43       81.95      7.15 o 
  -7   5   6       35.75       35.90      3.25 o 
  -6   5   6       27.36       25.34      2.54 o 
  -5   5   6       84.16       86.28      2.91 o 
  -4   5   6       52.62       53.84      2.30 o 
  -3   5   6       16.85       15.82      1.09 o 
  -2   5   6      136.65      130.49      4.27 o 
  -1   5   6        9.24        6.67      1.73 o 
   0   5   6       39.76       42.01      1.40 o 
   1   5   6       27.74       30.51      1.80 o 
   2   5   6      263.96      284.37      6.09 o 
   3   5   6       40.21       32.55      5.08 o 
   4   5   6      196.02      192.98      5.53 o 
   5   5   6        1.45        1.07      1.22 o 
   6   5   6        0.58        1.91      1.51 o 
   7   5   6        0.70        1.09      1.44 o 
   8   5   6      116.62      133.63      8.53 o 
  -7   6   6      166.92      173.49      7.35 o 
  -6   6   6        0.64        0.87      1.41 o 
  -5   6   6       30.54       29.70      2.79 o 
  -4   6   6       17.87       17.61      4.67 o 
  -3   6   6      269.69      289.48      6.00 o 
  -2   6   6       84.38       78.99      3.46 o 
  -1   6   6        3.66        5.05      1.58 o 
   0   6   6      141.81      151.92      4.94 o 
   1   6   6       10.94       11.61      1.95 o 
   2   6   6        2.81        4.62      1.50 o 
   3   6   6     1051.65     1105.46     20.86 o 
   4   6   6      296.79      272.39     16.66 o 
   5   6   6       13.69       15.73      5.32 o 
   6   6   6       54.18       48.20      7.96 o 
   7   6   6       85.85       79.07      6.20 o 
  -7   7   6       18.71        9.29      6.80 o 
  -6   7   6        6.92        5.09      3.67 o 
  -5   7   6       14.21       10.61      3.72 o 
  -4   7   6        4.92        4.77      1.80 o 
  -3   7   6       22.94       25.38      5.57 o 
  -2   7   6       72.14       68.83      3.34 o 
  -1   7   6      193.58      203.11      4.93 o 
   0   7   6        0.01        0.77      1.10 o 
   1   7   6       25.31       29.10      3.98 o 
   2   7   6      132.57      137.86      5.26 o 
   3   7   6      312.69      322.15      7.98 o 
   4   7   6       29.85       20.30      3.62 o 
   5   7   6       41.87       41.88      3.41 o 
   6   7   6        3.17        2.90      2.03 o 
  -5   8   6       58.99       55.01      4.02 o 
  -4   8   6      548.94      569.79     10.62 o 
  -3   8   6      132.83      139.98      6.26 o 
  -2   8   6        4.86        3.80      1.45 o 
  -1   8   6      119.65      125.71      4.42 o 
   0   8   6        4.12        2.78      1.41 o 
   1   8   6       44.50       44.52      3.44 o 
   2   8   6        3.36        5.20      2.25 o 
   3   8   6       91.25       83.29      8.50 o 
   4   8   6      411.52      417.99     13.63 o 
   5   8   6       67.02       64.62      6.79 o 
  -4   9   6       24.09       16.93      4.68 o 
  -3   9   6        7.30        6.69      3.49 o 
  -2   9   6        5.43        4.93      3.95 o 
  -1   9   6        0.54        1.94      2.01 o 
   0   9   6      239.01      252.74     11.68 o 
   1   9   6       19.76       14.43      7.07 o 
   2   9   6        7.96        6.46      5.28 o 
   3   9   6       10.93       10.57      3.98 o 
   4   9   6       13.20        6.64      5.17 o 
  -1  10   6      106.66      109.48      7.99 o 
   0  10   6       32.90       21.44     16.29 o 
   1  10   6       31.18       17.47     15.99 o 
  -9   0   7        0.07        1.27      2.86 o 
  -7   0   7      114.87      109.76      7.33 o 
  -5   0   7      433.76      452.36     12.89 o 
  -3   0   7       48.09       51.19      3.70 o 
  -1   0   7      203.23      214.17      4.18 o 
   1   0   7        8.19        9.03      3.07 o 
   3   0   7       10.71       17.95      5.41 o 
   5   0   7      240.17      244.14      6.75 o 
   7   0   7      230.71      237.97      8.55 o 
   9   0   7       11.27        8.62      5.17 o 
  -9   1   7       27.49       27.37      5.98 o 
  -8   1   7        0.25       -0.45      2.17 o 
  -7   1   7      135.82      140.74      6.23 o 
  -6   1   7       71.17       62.66      4.60 o 
  -5   1   7      705.15      711.96      9.29 o 
  -4   1   7        1.53        1.79      0.63 o 
  -3   1   7      133.66      132.75      2.53 o 
  -2   1   7      225.51      228.45      3.57 o 
  -1   1   7      632.93      682.59      7.02 o 
   0   1   7      146.11      134.87      2.14 o 
   1   1   7      445.44      525.51     10.13 o 
   2   1   7      457.95      508.72      5.81 o 
   3   1   7      110.45      137.07      2.89 o 
   4   1   7       34.09       31.23      1.95 o 
   5   1   7      375.77      381.38      9.10 o 
   6   1   7      278.98      275.04      5.51 o 
   7   1   7       12.30        9.21      2.93 o 
   8   1   7        1.26        1.39      1.53 o 
   9   1   7       40.18       45.29      4.38 o 
  -9   2   7       65.49       65.24      5.32 o 
  -8   2   7       20.93       22.78      5.49 o 
  -7   2   7        2.22        1.65      1.62 o 
  -6   2   7      431.56      425.70      7.64 o 
  -5   2   7      733.79      708.15     10.68 o 
  -4   2   7       72.32       65.77      2.29 o 
  -3   2   7        0.24        0.32      0.37 o 
  -2   2   7      861.26      886.26      7.93 o 
  -1   2   7      268.87      287.33      4.26 o 
   0   2   7       33.46       31.01      1.27 o 
   1   2   7       43.87       40.98      1.52 o 
   2   2   7       27.69       23.18      1.25 o 
   3   2   7        0.33        0.91      0.37 o 
   4   2   7       86.40       87.00      2.45 o 
   5   2   7      207.83      187.80      5.88 o 
   6   2   7      215.03      216.85      4.76 o 
   7   2   7       55.43       54.19      3.57 o 
   8   2   7       20.91       19.38      4.73 o 
   9   2   7       14.74       12.18      6.07 o 
  -9   3   7       21.23       11.81      9.23 o 
  -8   3   7       28.73       35.75      4.78 o 
  -7   3   7        0.68        1.55      1.41 o 
  -6   3   7       82.88       82.89      3.38 o 
  -5   3   7      279.48      283.93      5.55 o 
  -4   3   7      103.26       97.80      2.15 o 
  -3   3   7      168.54      166.48      3.27 o 
  -2   3   7        0.17        0.68      0.50 o 
  -1   3   7      362.62      414.70      5.36 o 
   0   3   7      296.35      281.82      3.09 o 
   1   3   7      332.99      365.25      3.63 o 
   2   3   7       90.84       97.06      3.30 o 
   3   3   7        0.66        3.06      1.20 o 
   4   3   7      175.97      176.36      2.71 o 
   5   3   7      710.60      698.16     12.98 o 
   6   3   7       56.75       54.91      4.24 o 
   7   3   7        8.69       10.69      3.42 o 
   8   3   7        7.36        6.59      5.28 o 
  -8   4   7      195.15      229.10      9.08 o 
  -7   4   7       41.30       42.21      5.69 o 
  -6   4   7        7.37        7.64      2.64 o 
  -5   4   7      401.66      343.54     28.07 o 
  -4   4   7      836.21      911.02      9.18 o 
  -3   4   7       90.52       89.29      2.51 o 
  -2   4   7       58.24       57.97      1.87 o 
  -1   4   7      721.15      729.34      9.63 o 
   0   4   7      289.51      287.91      4.10 o 
   1   4   7      380.82      417.42      6.66 o 
   2   4   7       56.89       45.78      2.77 o 
   3   4   7        0.05        0.99      1.63 o 
   4   4   7       18.38       18.89      5.89 o 
   5   4   7      126.20      126.16      4.98 o 
   6   4   7       24.14       21.33      4.34 o 
   7   4   7       14.43       11.43      5.42 o 
   8   4   7       79.25       85.16      6.22 o 
  -8   5   7        0.12        1.38      1.99 o 
  -7   5   7        7.87        6.42      3.74 o 
  -6   5   7        1.66        0.69      1.47 o 
  -5   5   7        1.60        1.65      0.91 o 
  -4   5   7      159.71      164.03      3.37 o 
  -3   5   7        9.11       10.10      2.23 o 
  -2   5   7       11.75       11.26      0.81 o 
  -1   5   7      103.50      104.49      2.30 o 
   0   5   7        3.59        2.69      0.60 o 
   1   5   7      211.01      202.01      5.12 o 
   2   5   7       29.58       34.18      2.87 o 
   3   5   7      131.21      126.48      3.92 o 
   4   5   7       18.12       20.38      3.69 o 
   5   5   7        0.82        0.83      1.94 o 
   6   5   7        0.01        1.28      2.29 o 
   7   5   7        1.87        2.18      2.34 o 
   8   5   7        9.06        7.28      4.36 o 
  -7   6   7       57.66       64.37      5.96 o 
  -6   6   7        1.14        0.63      1.15 o 
  -5   6   7       30.34       30.53      8.84 o 
  -4   6   7       17.69       16.26      4.11 o 
  -3   6   7      209.81      218.03      7.21 o 
  -2   6   7      231.12      239.31      5.21 o 
  -1   6   7       48.04       47.57      2.50 o 
   0   6   7        0.82        0.90      0.71 o 
   1   6   7       27.47       28.05      8.18 o 
   2   6   7        0.27        1.84      1.85 o 
   3   6   7        0.71        0.61      2.01 o 
   4   6   7        5.71        5.75      2.69 o 
   5   6   7        0.90        2.13      1.61 o 
   6   6   7        1.73        3.29      4.06 o 
   7   6   7        5.41        3.53      2.90 o 
  -6   7   7       19.11       15.03      8.20 o 
  -5   7   7        6.46        4.51      1.94 o 
  -4   7   7        1.65        0.95      1.55 o 
  -3   7   7       19.64       23.28      3.91 o 
  -2   7   7       10.32       10.88      3.01 o 
  -1   7   7       10.89       10.07      3.42 o 
   0   7   7        3.90        4.67      2.15 o 
   1   7   7        0.14        1.78      1.30 o 
   2   7   7       35.88       36.29      8.32 o 
   3   7   7       31.33       26.49      7.70 o 
   4   7   7       64.77       57.70      5.31 o 
   5   7   7       10.07       12.55      7.91 o 
   6   7   7        0.07        1.64      2.12 o 
  -5   8   7        8.17        6.76      3.20 o 
  -4   8   7      391.99      422.77     10.58 o 
  -3   8   7      268.07      273.23      9.70 o 
  -2   8   7       49.94       47.27      4.06 o 
  -1   8   7        9.43       11.29      4.41 o 
   0   8   7      379.45      390.14     11.62 o 
   1   8   7       36.13       34.21      3.65 o 
   2   8   7        0.12        1.63      1.91 o 
   3   8   7       62.43       48.54      4.34 o 
   4   8   7      357.39      365.86     18.95 o 
   5   8   7       15.60        9.81      4.91 o 
  -4   9   7       22.16       10.13      8.76 o 
  -3   9   7        0.37        1.27      1.21 o 
  -2   9   7       19.44       12.97      7.64 o 
  -1   9   7       14.83        2.59      5.42 o 
   0   9   7       13.26       11.95      4.89 o 
   1   9   7       14.86       13.19      6.18 o 
   2   9   7       24.72       31.93      6.76 o 
   3   9   7        0.39        1.31      2.40 o 
  -8   0   8        2.92        2.02      3.25 o 
  -6   0   8        9.78       18.23      9.07 o 
  -4   0   8        0.94        5.19      2.45 o 
  -2   0   8       53.25       63.70      2.49 o 
   0   0   8       94.28       91.08      3.12 o 
   2   0   8      606.20      623.09     23.56 o 
   4   0   8      148.25      154.93      7.32 o 
   6   0   8       89.41       90.09      4.66 o 
   8   0   8       10.21        8.25      5.31 o 
  -9   1   8       37.79       41.39      5.59 o 
  -8   1   8       12.19       10.71      4.68 o 
  -7   1   8       31.83       31.38      4.11 o 
  -6   1   8       23.66       29.17      5.25 o 
  -5   1   8      487.41      480.17      8.36 o 
  -4   1   8       69.31       73.19      4.04 o 
  -3   1   8      153.29      160.27      5.12 o 
  -2   1   8       25.07       31.18      1.20 o 
  -1   1   8      275.05      294.54      4.50 o 
   0   1   8       61.60       41.44      3.41 o 
   1   1   8      515.54      557.79      9.90 o 
   2   1   8     2581.85     2783.50     81.58 o 
   3   1   8      137.11      143.21      3.39 o 
   4   1   8        7.32        5.93      1.77 o 
   5   1   8      789.90      805.47     16.92 o 
   6   1   8     2563.38     2771.40     30.30 o 
   7   1   8       30.96       29.93      4.19 o 
   8   1   8        4.35        3.48      2.46 o 
   9   1   8       45.71       49.97      3.91 o 
  -9   2   8       65.72       79.12      5.69 o 
  -8   2   8        9.78        7.06      3.07 o 
  -7   2   8        0.03       -0.27      2.11 o 
  -6   2   8       59.58       62.46      4.60 o 
  -5   2   8      143.60      131.98      3.46 o 
  -4   2   8       13.70       12.49      1.67 o 
  -3   2   8      198.92      201.38      3.56 o 
  -2   2   8        0.76        2.80      0.75 o 
  -1   2   8        0.40        0.99      0.59 o 
   0   2   8      604.41      666.71      7.78 o 
   1   2   8        1.74        0.76      0.71 o 
   2   2   8       23.53       23.66      1.31 o 
   3   2   8       11.12        9.68      1.18 o 
   4   2   8        5.07        5.14      1.41 o 
   5   2   8        2.28        2.93      1.75 o 
   6   2   8       19.68       18.15      2.43 o 
   7   2   8        9.38        8.98      3.44 o 
   8   2   8        3.31        4.47      3.86 o 
  -8   3   8        8.47        6.98      4.60 o 
  -7   3   8       42.72       47.74      5.23 o 
  -6   3   8       14.19       14.59      3.47 o 
  -5   3   8      342.12      347.98      5.70 o 
  -4   3   8      532.20      563.60      7.01 o 
  -3   3   8        0.01        0.47      0.52 o 
  -2   3   8       60.18       58.89      1.77 o 
  -1   3   8     1431.74     1476.94     19.15 o 
   0   3   8      345.36      338.36      3.57 o 
   1   3   8        3.69        3.72      0.94 o 
   2   3   8      293.40      269.60      6.91 o 
   3   3   8       95.89      106.66      4.31 o 
   4   3   8        9.11        9.84      2.87 o 
   5   3   8      167.28      164.40      5.80 o 
   6   3   8        3.57        3.13      1.79 o 
   7   3   8       43.16       39.46      4.08 o 
   8   3   8       12.13        8.08      3.65 o 
  -8   4   8       90.32       91.34      7.25 o 
  -7   4   8        4.93        8.01      3.37 o 
  -6   4   8      165.36      156.03      5.15 o 
  -5   4   8      175.31      175.52      4.47 o 
  -4   4   8      459.97      452.46      6.89 o 
  -3   4   8      237.12      233.90      5.44 o 
  -2   4   8      281.03      274.03      4.65 o 
  -1   4   8      106.93      101.50      2.29 o 
   0   4   8        4.67        5.57      1.35 o 
   1   4   8       93.58       99.04      8.47 o 
   2   4   8       32.74       34.43      3.03 o 
   3   4   8      205.03      209.67      6.28 o 
   4   4   8      196.23      202.43      5.63 o 
   5   4   8       78.07       77.64      4.12 o 
   6   4   8       45.24       44.92      6.73 o 
   7   4   8        2.46        0.91      2.52 o 
   8   4   8        2.44        1.46      3.49 o 
  -8   5   8        0.52        1.79      2.89 o 
  -7   5   8       14.99       13.35      5.58 o 
  -6   5   8       83.36       83.89      4.81 o 
  -5   5   8        7.32        6.73      2.33 o 
  -4   5   8      538.33      549.47      6.67 o 
  -3   5   8      114.75      113.75      2.89 o 
  -2   5   8       10.23        8.97      1.46 o 
  -1   5   8       50.17       45.54      1.63 o 
   0   5   8        0.06        0.36      0.42 o 
   1   5   8      151.01      149.63      3.53 o 
   2   5   8        2.96        2.52      1.07 o 
   3   5   8       88.55       82.53      3.30 o 
   4   5   8      109.39      113.43      4.72 o 
   5   5   8       19.37       27.43      4.76 o 
   6   5   8       51.10       49.21      4.49 o 
   7   5   8       19.11       14.46     10.05 o 
  -7   6   8        2.08        2.89      2.53 o 
  -6   6   8       70.89       77.11      5.64 o 
  -5   6   8       13.70       14.97      4.44 o 
  -4   6   8      308.65      312.58      6.77 o 
  -3   6   8      653.37      684.70     14.99 o 
  -2   6   8      314.60      345.57      6.65 o 
  -1   6   8        0.72        1.16      1.05 o 
   0   6   8      131.18      139.43      4.14 o 
   1   6   8       86.38       52.26     10.88 o 
   2   6   8        0.94        3.55      2.17 o 
   3   6   8        6.16        4.97      1.92 o 
   4   6   8       26.76       23.08      5.37 o 
   5   6   8       15.18       17.06      6.87 o 
   6   6   8        0.63        1.07      1.91 o 
   7   6   8      120.01      119.13      8.21 o 
  -6   7   8       24.92       18.85      6.53 o 
  -5   7   8        0.07        1.24      2.16 o 
  -4   7   8      112.78      121.81      5.21 o 
  -3   7   8        8.57        8.18      2.56 o 
  -2   7   8       43.62       43.40      2.99 o 
  -1   7   8       55.35       54.06      3.18 o 
   0   7   8        4.24        4.61      2.03 o 
   1   7   8      105.56      117.34      5.90 o 
   2   7   8       31.47       27.83      4.76 o 
   3   7   8        6.59        6.82      3.27 o 
   4   7   8        7.08        3.73      2.08 o 
   5   7   8        2.99        1.59      2.20 o 
   6   7   8        6.63        6.32      3.31 o 
  -5   8   8       10.34        8.06      3.63 o 
  -4   8   8      106.98      103.88      5.79 o 
  -3   8   8       42.85       37.77      4.27 o 
  -2   8   8       29.69       40.98      5.42 o 
  -1   8   8        6.14        4.52      2.22 o 
   0   8   8      103.92       94.66      5.82 o 
   1   8   8      235.89      224.45      9.16 o 
   2   8   8        0.36        0.84      1.32 o 
   3   8   8       71.81       75.55      5.69 o 
   4   8   8      212.46      215.04     10.76 o 
   5   8   8       16.71        8.24      7.56 o 
  -3   9   8       34.57       32.23      4.46 o 
  -2   9   8       23.17       16.38      8.85 o 
  -1   9   8       18.33       13.84      7.57 o 
   0   9   8       43.46       48.83      6.37 o 
   1   9   8        8.04        5.95      4.30 o 
   2   9   8        1.40        3.54      2.41 o 
   3   9   8        0.51        2.00      1.93 o 
  -9   0   9        3.65        2.12      3.30 o 
  -7   0   9        0.31        0.29      2.68 o 
  -5   0   9       40.76       27.31     10.60 o 
  -3   0   9       69.07       71.73      3.38 o 
  -1   0   9      602.95      571.12     23.40 o 
   1   0   9      537.64      588.84     11.01 o 
   3   0   9        0.71        1.24      2.49 o 
   5   0   9      103.99       95.34      4.38 o 
   7   0   9       14.94       14.03      7.85 o 
  -9   1   9      139.18      157.74      9.03 o 
  -8   1   9       55.37       57.56      4.48 o 
  -7   1   9        8.34        9.81      5.06 o 
  -6   1   9        0.07        1.52      1.29 o 
  -5   1   9       30.73       25.00      4.89 o 
  -4   1   9      176.78      180.56      5.35 o 
  -3   1   9        0.94        2.30      0.53 o 
  -2   1   9      338.46      327.33      3.77 o 
  -1   1   9      130.08      133.72      3.76 o 
   0   1   9       46.97       42.06      2.29 o 
   1   1   9        6.76        7.40      1.75 o 
   2   1   9      205.15      196.25      3.91 o 
   3   1   9      601.11      674.30      9.27 o 
   4   1   9       82.13       84.69      2.95 o 
   5   1   9       76.86       78.66      3.36 o 
   6   1   9        4.65        4.99      1.85 o 
   7   1   9      716.42      734.11     15.03 o 
   8   1   9       34.41       29.08      3.71 o 
  -8   2   9        6.06        7.62      3.62 o 
  -7   2   9       59.15       65.45      5.25 o 
  -6   2   9       27.35       23.87      8.59 o 
  -5   2   9       34.89       32.15      2.20 o 
  -4   2   9      236.57      230.64      6.31 o 
  -3   2   9      128.22      139.78      2.93 o 
  -2   2   9        2.00        1.85      0.91 o 
  -1   2   9       49.27       50.57      5.60 o 
   0   2   9      400.23      395.22      4.92 o 
   1   2   9      290.02      297.32      5.11 o 
   2   2   9      126.29      146.30      3.35 o 
   3   2   9       43.38       39.05      1.81 o 
   4   2   9       92.88       88.74      2.61 o 
   5   2   9        2.71        3.55      1.14 o 
   6   2   9       98.43      107.17      5.03 o 
   7   2   9        0.06        2.67      2.01 o 
   8   2   9       48.41       48.76      4.49 o 
  -8   3   9       14.72       15.69      8.44 o 
  -7   3   9       27.25       29.46      4.55 o 
  -6   3   9      127.85      120.81      5.28 o 
  -5   3   9        7.21        7.43      2.29 o 
  -4   3   9      178.45      169.42      6.89 o 
  -3   3   9        8.93        8.93      2.27 o 
  -2   3   9       30.24       19.44      4.81 o 
  -1   3   9       46.70       54.26      2.73 o 
   0   3   9      365.43      389.78      5.87 o 
   1   3   9      136.50      135.76      2.88 o 
   2   3   9       45.16       41.21      3.70 o 
   3   3   9       40.23       36.12      4.86 o 
   4   3   9       20.11       18.23      5.03 o 
   5   3   9       28.88       27.60      8.08 o 
   6   3   9        4.47        4.31      1.85 o 
   7   3   9       39.55       39.26      4.12 o 
   8   3   9        0.90        0.66      1.71 o 
  -8   4   9        0.53        0.63      2.28 o 
  -7   4   9       59.88       55.35      5.36 o 
  -6   4   9      112.76       98.56      5.15 o 
  -5   4   9      107.55      109.30      4.01 o 
  -4   4   9      573.90      558.39     13.19 o 
  -3   4   9      140.23      143.22      3.34 o 
  -2   4   9      980.20      956.28     34.87 o 
  -1   4   9       46.40       45.91      2.12 o 
   0   4   9      251.53      248.76      4.11 o 
   1   4   9      141.99      127.68      4.31 o 
   2   4   9       79.09       73.13      3.24 o 
   3   4   9        3.42        2.40      1.29 o 
   4   4   9        6.40        7.77      2.88 o 
   5   4   9       31.82       27.23      4.37 o 
   6   4   9        4.86        5.10      2.37 o 
   7   4   9       67.50       68.01      5.81 o 
   8   4   9       70.37       70.07      6.31 o 
  -7   5   9        2.77        2.46      2.15 o 
  -6   5   9       14.69       11.69      5.44 o 
  -5   5   9      100.55       95.79      4.50 o 
  -4   5   9      152.35      150.00      4.68 o 
  -3   5   9       10.28        5.66      2.73 o 
  -2   5   9        1.39        1.35      0.75 o 
  -1   5   9      215.17      192.97     21.40 o 
   0   5   9      206.44      214.48      4.65 o 
   1   5   9       95.16       88.86      3.47 o 
   2   5   9        0.14        0.07      1.32 o 
   3   5   9        2.48        2.28      1.46 o 
   4   5   9        2.08        4.18      2.13 o 
   5   5   9        0.31        2.73      1.74 o 
   6   5   9        4.55        7.64      2.47 o 
   7   5   9        1.14        3.56      2.76 o 
  -7   6   9      145.92      162.57     10.41 o 
  -6   6   9        7.96        4.15      2.05 o 
  -5   6   9       15.51       13.69      5.75 o 
  -4   6   9       71.71       72.05      4.46 o 
  -3   6   9     2021.95     2226.28     29.22 o 
  -2   6   9       50.58       43.97      3.58 o 
  -1   6   9        1.31        1.49      0.81 o 
   0   6   9       25.44       21.09      7.16 o 
   1   6   9      658.42      621.45     14.01 o 
   2   6   9      391.84      366.39     18.70 o 
   3   6   9       16.35       15.01      3.12 o 
   4   6   9       75.64       79.48      5.59 o 
   5   6   9        9.53        6.50      4.03 o 
   6   6   9        4.52        4.09      2.60 o 
  -6   7   9        6.07        4.55      3.76 o 
  -5   7   9        1.21        1.61      1.42 o 
  -4   7   9       89.54       88.21      5.08 o 
  -3   7   9      126.74      128.37      5.86 o 
  -2   7   9        2.72        2.69      1.59 o 
  -1   7   9        8.03        8.14      3.46 o 
   0   7   9        1.66        2.26      1.97 o 
   1   7   9       16.82       16.29      5.96 o 
   2   7   9        0.26        1.02      1.60 o 
   3   7   9        5.27        4.72      2.48 o 
   4   7   9        1.14        2.41      2.08 o 
   5   7   9       33.66       41.52      5.46 o 
  -4   8   9        2.02        1.86      1.97 o 
  -3   8   9      185.06      172.99      7.36 o 
  -2   8   9       10.00       10.19      4.11 o 
  -1   8   9        6.57        3.46      2.04 o 
   0   8   9       59.96       53.74      4.72 o 
   1   8   9       31.72       26.17      8.85 o 
   2   8   9        6.26        7.37      3.27 o 
   3   8   9       18.43       16.14      8.25 o 
   4   8   9       26.70       28.80     15.49 o 
  -2   9   9        0.12        1.67      1.81 o 
  -1   9   9        3.54        3.50      1.89 o 
   0   9   9        9.27        6.28      4.46 o 
   1   9   9       18.82       14.38      8.22 o 
   2   9   9        2.22        4.09      3.57 o 
  -8   0  10      299.32      348.63     18.56 o 
  -6   0  10       91.61       94.90      6.53 o 
  -4   0  10        9.73        6.55      3.35 o 
  -2   0  10      456.43      451.42     14.03 o 
   0   0  10      424.86      440.10     12.58 o 
   2   0  10      152.41      138.87      7.21 o 
   4   0  10       17.73       16.59      3.47 o 
   6   0  10       28.11       27.74     10.52 o 
   8   0  10       23.99       13.88     14.14 o 
  -8   1  10      193.11      232.51      9.27 o 
  -7   1  10       60.42       56.89      4.72 o 
  -6   1  10       49.52       46.82      3.88 o 
  -5   1  10        2.15        3.87      1.68 o 
  -4   1  10       59.48       62.74      3.73 o 
  -3   1  10      308.67      302.94      5.12 o 
  -2   1  10       93.44       92.81      8.59 o 
  -1   1  10        8.93       11.58      2.69 o 
   0   1  10       93.22       88.70      3.35 o 
   1   1  10       17.37       19.13      2.21 o 
   2   1  10        8.44        9.12      2.27 o 
   3   1  10      572.60      569.69     11.80 o 
   4   1  10        3.51        3.61      1.37 o 
   5   1  10       36.95       34.69      2.62 o 
   6   1  10      456.77      471.76     10.35 o 
   7   1  10      657.53      714.28     14.73 o 
   8   1  10        7.00        5.94      2.51 o 
  -8   2  10       18.25       14.14      7.73 o 
  -7   2  10        1.07        1.20      2.30 o 
  -6   2  10       41.75       34.08      9.15 o 
  -5   2  10       70.81       48.12      4.53 o 
  -4   2  10        7.49        5.29      1.23 o 
  -3   2  10       35.81       29.93      2.25 o 
  -2   2  10        5.18        3.92      1.25 o 
  -1   2  10      640.05      620.64      9.95 o 
   0   2  10      336.97      326.70      6.06 o 
   1   2  10       82.86       83.32      2.57 o 
   2   2  10        4.79        2.73      0.82 o 
   3   2  10       95.70       97.82      3.39 o 
   4   2  10       20.79       18.41      2.15 o 
   5   2  10       76.95       78.10      3.30 o 
   6   2  10      103.39      105.29      5.18 o 
   7   2  10        2.82        4.01      2.05 o 
   8   2  10        0.00        0.55      2.26 o 
  -8   3  10        1.42        1.77      1.68 o 
  -7   3  10       18.15       13.06      7.24 o 
  -6   3  10        1.67        1.88      1.30 o 
  -5   3  10      286.57      275.06      9.78 o 
  -4   3  10      572.20      558.87      7.77 o 
  -3   3  10       15.50       16.52      3.73 o 
  -2   3  10      103.89       97.77      2.93 o 
  -1   3  10      106.82       92.41     10.43 o 
   0   3  10      291.85      286.36      5.34 o 
   1   3  10        2.62        2.23      0.75 o 
   2   3  10       58.30       57.78      1.91 o 
   3   3  10      295.40      311.84      6.57 o 
   4   3  10      590.54      606.19     11.71 o 
   5   3  10       16.50       19.27      7.57 o 
   6   3  10        1.86        2.84      1.54 o 
   7   3  10      326.32      346.92     15.06 o 
   8   3  10      233.84      238.22     11.47 o 
  -7   4  10        2.02        1.58      1.94 o 
  -6   4  10        1.70        1.22      1.30 o 
  -5   4  10      160.74      157.53      5.11 o 
  -4   4  10       56.99       48.47      2.92 o 
  -3   4  10      151.91      153.55      3.44 o 
  -2   4  10     1692.79     1768.43     21.58 o 
  -1   4  10      515.38      563.15      8.15 o 
   0   4  10       67.57       73.75      2.53 o 
   1   4  10       18.10       13.77      1.13 o 
   2   4  10      240.14      195.35      5.66 o 
   3   4  10      134.23      117.86      4.68 o 
   4   4  10       35.78       34.96      5.09 o 
   5   4  10        7.23        6.39      2.92 o 
   6   4  10        9.51        9.36      4.03 o 
   7   4  10       18.04       18.15      5.48 o 
  -7   5  10       32.30       21.87     12.77 o 
  -6   5  10        1.90        1.14      1.72 o 
  -5   5  10       35.85       35.75      3.26 o 
  -4   5  10       19.47       20.26      3.42 o 
  -3   5  10      629.93      646.14     12.07 o 
  -2   5  10       36.16       34.82      2.03 o 
  -1   5  10       23.53       22.14      1.79 o 
   0   5  10      340.09      343.08      7.98 o 
   1   5  10      186.45      187.08      4.56 o 
   2   5  10        9.94       11.41      3.71 o 
   3   5  10        0.00        1.08      1.30 o 
   4   5  10        0.01        1.05      1.40 o 
   5   5  10       23.97       17.40      9.70 o 
   6   5  10       23.08       21.47      4.70 o 
   7   5  10        0.01        1.42      1.48 o 
  -6   6  10       77.67       84.57      6.52 o 
  -5   6  10        6.66        6.14      3.04 o 
  -4   6  10      165.35      167.53      7.20 o 
  -3   6  10      240.92      254.73      6.04 o 
  -2   6  10      441.55      447.69     10.73 o 
  -1   6  10        0.66        1.62      1.05 o 
   0   6  10       81.21       76.21      6.06 o 
   1   6  10       33.45       22.14      7.46 o 
   2   6  10      233.36      209.92      5.98 o 
   3   6  10        0.22        1.25      1.66 o 
   4   6  10        2.86        2.19      1.56 o 
   5   6  10       69.94       88.57      7.29 o 
   6   6  10        2.66        2.09      2.85 o 
  -5   7  10       48.45       49.26      4.39 o 
  -4   7  10        3.20        2.70      2.28 o 
  -3   7  10       68.36       65.45      3.86 o 
  -2   7  10      169.14      180.24      7.89 o 
  -1   7  10        0.19        1.25      1.94 o 
   0   7  10        4.97        4.62      1.88 o 
   1   7  10        7.61        7.70      3.21 o 
   2   7  10       17.48       17.30      7.40 o 
   3   7  10       18.11       17.72      5.17 o 
   4   7  10        3.06        2.70      2.73 o 
   5   7  10        0.68        1.77      2.28 o 
  -4   8  10       33.13       35.01      6.83 o 
  -3   8  10       60.23       61.93      7.45 o 
  -2   8  10       57.95       57.97      4.36 o 
  -1   8  10        7.68        8.13      3.72 o 
   0   8  10        1.77        4.39      2.86 o 
   1   8  10       54.87       66.51      5.44 o 
   2   8  10        2.73        2.06      1.97 o 
   3   8  10       71.35       76.48      5.47 o 
   4   8  10       32.44       40.07      8.77 o 
  -1   9  10        2.59        2.09      1.94 o 
   0   9  10       11.73        9.76      7.17 o 
   1   9  10       45.80       48.41      5.21 o 
  -7   0  11       20.44       13.42     14.41 o 
  -5   0  11      121.33      104.36      7.23 o 
  -3   0  11      118.02      121.94      3.83 o 
  -1   0  11       35.90       40.14      6.86 o 
   1   0  11       41.33       36.29      4.78 o 
   3   0  11      112.41      127.73      6.71 o 
   5   0  11      155.06      144.18      6.13 o 
   7   0  11       94.86      109.42      8.84 o 
  -8   1  11      145.77      148.08      8.26 o 
  -7   1  11       93.71      119.40      6.33 o 
  -6   1  11        7.00        9.17      4.51 o 
  -5   1  11        1.46        1.30      1.88 o 
  -4   1  11      123.77      130.84      5.17 o 
  -3   1  11        4.80        8.02      1.27 o 
  -2   1  11        2.10        3.47      0.81 o 
  -1   1  11      236.59      228.76      5.34 o 
   0   1  11       17.35       18.69      4.44 o 
   1   1  11       56.40       59.49      3.41 o 
   2   1  11        1.15        1.85      1.19 o 
   3   1  11       49.67       41.23      3.35 o 
   4   1  11        3.00        3.95      1.39 o 
   5   1  11       73.60       71.20      3.28 o 
   6   1  11       84.11       89.61      5.07 o 
   7   1  11      133.37      137.68      7.23 o 
   8   1  11       14.49        8.71      3.68 o 
  -8   2  11       27.01       27.93      5.10 o 
  -7   2  11       59.25       63.05      4.63 o 
  -6   2  11       15.29       16.39      5.25 o 
  -5   2  11       40.69       34.51      8.49 o 
  -4   2  11        4.38        4.20      1.60 o 
  -3   2  11        5.22        5.07      1.68 o 
  -2   2  11       49.40       45.78      2.88 o 
  -1   2  11     1254.11     1273.19     16.94 o 
   0   2  11      123.79      126.64      3.85 o 
   1   2  11       42.98       42.71      2.13 o 
   2   2  11       10.58       11.50      2.65 o 
   3   2  11      151.34      142.86      3.74 o 
   4   2  11       26.26       22.82      2.02 o 
   5   2  11        0.03        1.07      1.81 o 
   6   2  11        0.26        0.89      1.73 o 
   7   2  11        0.66        0.86      2.05 o 
   8   2  11        0.04        1.24      1.54 o 
  -8   3  11       22.47       16.53     12.74 o 
  -7   3  11      163.62      165.42      8.54 o 
  -6   3  11        2.98        1.32      1.44 o 
  -5   3  11       17.83       18.32      6.08 o 
  -4   3  11        0.85        1.39      1.16 o 
  -3   3  11        0.91        1.32      0.62 o 
  -2   3  11       52.13       50.05      2.47 o 
  -1   3  11       10.72       10.50      2.34 o 
   0   3  11       93.50       91.35      2.85 o 
   1   3  11        7.41        5.70      1.56 o 
   2   3  11       19.04       17.04      1.47 o 
   3   3  11      161.71      166.18      5.57 o 
   4   3  11      143.91      153.89      5.91 o 
   5   3  11       14.50       15.37      5.81 o 
   6   3  11        1.77        2.64      2.09 o 
   7   3  11      111.79      110.81      6.31 o 
  -7   4  11       24.12       25.42     15.80 o 
  -6   4  11       31.41       27.83     11.60 o 
  -5   4  11       67.25       60.97      4.54 o 
  -4   4  11        5.94        6.58      2.85 o 
  -3   4  11        1.87        2.93      1.06 o 
  -2   4  11      532.20      561.35      7.61 o 
  -1   4  11      229.22      216.87      5.25 o 
   0   4  11        3.43        1.70      0.95 o 
   1   4  11        0.71        1.23      0.85 o 
   2   4  11      563.47      527.56      8.93 o 
   3   4  11      357.65      334.67      8.94 o 
   4   4  11      109.92      119.15      5.51 o 
   5   4  11        7.01        7.71      3.20 o 
   6   4  11        0.01        2.01      1.23 o 
   7   4  11        1.93        2.03      2.60 o 
  -7   5  11        5.33        4.43      5.54 o 
  -6   5  11        0.01        1.37      1.67 o 
  -5   5  11       84.69       83.34      6.85 o 
  -4   5  11        9.52        8.11      3.21 o 
  -3   5  11        9.88       10.74      3.20 o 
  -2   5  11        1.57        2.68      0.96 o 
  -1   5  11       23.80       24.39      2.31 o 
   0   5  11        2.47        2.42      1.13 o 
   1   5  11       56.02       55.52      3.04 o 
   2   5  11       44.65       51.86      3.80 o 
   3   5  11        7.75        7.89      2.52 o 
   4   5  11      133.05      125.88      5.46 o 
   5   5  11       53.89       50.01      4.38 o 
   6   5  11        2.37        3.33      1.63 o 
  -6   6  11       10.85        5.67      4.84 o 
  -5   6  11        4.30        6.53      3.46 o 
  -4   6  11      168.47      167.25      7.28 o 
  -3   6  11      116.95      108.41      5.19 o 
  -2   6  11       14.75       13.03      4.17 o 
  -1   6  11        0.68        1.19      1.51 o 
   0   6  11       27.97       31.48      4.88 o 
   1   6  11      137.33      117.56      5.47 o 
   2   6  11        9.37       14.92      7.29 o 
   3   6  11       17.36       20.55      3.40 o 
   4   6  11        0.08        0.83      1.61 o 
   5   6  11      122.53      138.22      6.48 o 
  -5   7  11        1.71        1.76      1.88 o 
  -4   7  11        2.84        2.64      1.28 o 
  -3   7  11      119.08      128.53      8.36 o 
  -2   7  11        0.01        1.03      1.99 o 
  -1   7  11       31.62       31.69      4.06 o 
   0   7  11       31.96       24.92      5.51 o 
   1   7  11      100.49      101.28      7.24 o 
   2   7  11        0.33        1.44      2.04 o 
   3   7  11        1.73        2.02      2.07 o 
   4   7  11        2.00        3.86      2.99 o 
  -3   8  11      118.32      124.14      9.13 o 
  -2   8  11      500.09      537.35     16.54 o 
  -1   8  11       41.33       37.91      4.92 o 
   0   8  11       16.32       11.96      7.68 o 
   1   8  11       38.00       25.93      5.63 o 
   2   8  11       18.37       14.40      9.09 o 
   3   8  11        6.22        7.48      3.32 o 
  -8   0  12       90.57       94.01      9.11 o 
  -6   0  12       15.19        9.21      6.63 o 
  -4   0  12      301.13      131.50    118.40 o 
  -2   0  12       54.75       57.54      3.35 o 
   0   0  12     3082.22     3187.43     42.37 o 
   2   0  12      103.34      100.51      5.52 o 
   4   0  12       13.88       15.26      4.92 o 
   6   0  12       13.35       13.52      6.10 o 
  -8   1  12       27.03       37.05      4.62 o 
  -7   1  12       30.77       38.74      5.27 o 
  -6   1  12       34.72       40.08      4.11 o 
  -5   1  12      192.57      180.14      6.47 o 
  -4   1  12      341.49      305.29      7.35 o 
  -3   1  12       63.43       60.17      2.25 o 
  -2   1  12      131.19      114.48     12.75 o 
  -1   1  12      204.54      177.35     24.84 o 
   0   1  12      504.40      502.00      8.13 o 
   1   1  12      308.20      320.51      6.76 o 
   2   1  12       21.22       24.69      3.66 o 
   3   1  12        8.82        9.39      2.59 o 
   4   1  12       64.47       65.10      3.29 o 
   5   1  12       97.21       98.74      3.80 o 
   6   1  12      105.19      115.11      6.07 o 
   7   1  12        0.10        0.94      1.79 o 
  -7   2  12      134.26      147.13      7.08 o 
  -6   2  12       13.32       13.93      5.89 o 
  -5   2  12       84.61       80.15      4.49 o 
  -4   2  12      107.31       94.72      4.56 o 
  -3   2  12       27.81       21.75      3.55 o 
  -2   2  12      211.65      212.17      4.49 o 
  -1   2  12     1996.36     2100.68     45.57 o 
   0   2  12      239.35      246.02      5.18 o 
   1   2  12        4.82        3.88      1.18 o 
   2   2  12      130.24      125.28      3.70 o 
   3   2  12      696.22      677.22     17.45 o 
   4   2  12       98.99       88.99      4.54 o 
   5   2  12        6.63        6.91      2.81 o 
   6   2  12       21.35       14.58      7.55 o 
   7   2  12       21.15       17.43      9.25 o 
  -7   3  12       16.59       19.08      9.42 o 
  -6   3  12      109.26      105.64      5.72 o 
  -5   3  12        1.14        1.64      1.39 o 
  -4   3  12        2.38        4.15      1.37 o 
  -3   3  12        0.70        0.63      0.95 o 
  -2   3  12      535.11      535.14      6.89 o 
  -1   3  12      182.95      183.90      4.34 o 
   0   3  12       49.43       51.85      2.70 o 
   1   3  12        1.35        1.31      1.45 o 
   2   3  12       33.13       36.62      3.85 o 
   3   3  12        0.45        2.78      1.95 o 
   4   3  12        3.55        5.14      1.59 o 
   5   3  12       25.43       24.67     10.09 o 
   6   3  12        6.72        6.64      2.66 o 
   7   3  12      167.19      175.78      8.72 o 
  -7   4  12        5.45        3.73      2.94 o 
  -6   4  12        0.89        1.93      1.72 o 
  -5   4  12        5.52        2.47      1.28 o 
  -4   4  12        0.09        0.71      0.66 o 
  -3   4  12       14.86       13.31      4.71 o 
  -2   4  12        4.19        3.42      1.40 o 
  -1   4  12      132.83      130.60      3.39 o 
   0   4  12        8.90        7.78      2.46 o 
   1   4  12       30.04       28.12      5.17 o 
   2   4  12      193.38      171.30      5.98 o 
   3   4  12       18.47       13.49      4.47 o 
   4   4  12        4.66        2.96      1.52 o 
   5   4  12        9.62        6.64      3.10 o 
   6   4  12       87.78      102.16      5.74 o 
  -6   5  12        2.57        1.95      2.10 o 
  -5   5  12        1.57        1.41      1.95 o 
  -4   5  12       83.91       86.68      6.12 o 
  -3   5  12      175.98      174.10      6.62 o 
  -2   5  12       46.94       40.94      3.52 o 
  -1   5  12      144.72      151.34      4.19 o 
   0   5  12        0.39        1.06      1.08 o 
   1   5  12       65.32       53.47      3.74 o 
   2   5  12        0.22        0.38      1.68 o 
   3   5  12        1.47        2.13      1.58 o 
   4   5  12       94.68       89.34      5.06 o 
   5   5  12       53.70       45.41      4.73 o 
   6   5  12        6.28        4.86      2.90 o 
  -5   6  12        9.34        7.54      5.87 o 
  -4   6  12        1.14        0.85      1.46 o 
  -3   6  12       60.65       57.35      4.68 o 
  -2   6  12        2.26        0.74      1.49 o 
  -1   6  12       23.52       20.88      7.37 o 
   0   6  12        0.82        1.80      1.65 o 
   1   6  12      107.12      109.02      5.62 o 
   2   6  12        0.23        3.39      2.20 o 
   3   6  12        2.23        1.64      1.67 o 
   4   6  12       33.37       29.80      4.44 o 
   5   6  12        5.27        6.79      2.84 o 
  -4   7  12        2.50        3.20      2.42 o 
  -3   7  12       15.63       13.31      7.51 o 
  -2   7  12      130.30      133.13      8.82 o 
  -1   7  12        1.32        1.23      2.69 o 
   0   7  12        4.55        4.72      3.44 o 
   1   7  12       81.74       85.51      5.74 o 
   2   7  12      193.36      199.19     10.25 o 
   3   7  12        3.45        1.97      2.36 o 
   4   7  12        4.88        8.36      4.13 o 
  -2   8  12      142.91      133.55     10.60 o 
  -1   8  12       40.73       39.74      4.97 o 
   0   8  12        6.90        6.51      3.29 o 
   1   8  12        6.69        6.24      3.16 o 
   2   8  12       43.54       36.64      4.52 o 
  -7   0  13      181.59      213.68     17.13 o 
  -5   0  13        6.56        6.54      4.91 o 
  -3   0  13       57.47       48.92      3.27 o 
  -1   0  13      500.73      509.51      9.40 o 
   1   0  13      619.48      669.32     39.27 o 
   3   0  13       93.15      104.19      5.14 o 
   5   0  13      125.89      131.76      6.83 o 
   7   0  13        2.49        4.87      3.49 o 
  -7   1  13        8.96        6.99      2.44 o 
  -6   1  13       80.13       71.60      4.86 o 
  -5   1  13       25.13       13.80      6.04 o 
  -4   1  13       10.67        9.02      3.17 o 
  -3   1  13      270.81      244.07      6.66 o 
  -2   1  13       51.20       45.86      3.63 o 
  -1   1  13      147.66      140.74      4.43 o 
   0   1  13        5.60        5.80      1.79 o 
   1   1  13      319.58      335.32      6.24 o 
   2   1  13       10.24       10.60      3.09 o 
   3   1  13       40.05       40.40      3.06 o 
   4   1  13       50.67       48.18      3.05 o 
   5   1  13       19.09       14.89      7.49 o 
   6   1  13       82.51       81.87      4.84 o 
   7   1  13        3.34        3.54      2.97 o 
  -7   2  13        0.46        0.55      1.98 o 
  -6   2  13       76.30       77.86      5.09 o 
  -5   2  13        7.72        4.49      2.37 o 
  -4   2  13        0.01        0.46      2.06 o 
  -3   2  13       30.13       24.03      3.85 o 
  -2   2  13       36.05       28.94      5.79 o 
  -1   2  13      127.19      115.97      4.10 o 
   0   2  13      191.37      176.02      4.49 o 
   1   2  13       73.34       66.97      2.91 o 
   2   2  13       17.04       15.72      4.34 o 
   3   2  13      146.20      125.89      5.34 o 
   4   2  13      199.86      184.77      6.37 o 
   5   2  13       25.15       22.60      9.22 o 
   6   2  13        0.60        1.67      1.45 o 
   7   2  13        2.29        3.00      2.10 o 
  -7   3  13      130.78      131.98      7.64 o 
  -6   3  13      104.39      134.26      7.95 o 
  -5   3  13       10.90        9.00      5.15 o 
  -4   3  13        4.47        5.56      2.37 o 
  -3   3  13       41.74       16.66     12.02 o 
  -2   3  13       17.40        9.07      3.45 o 
  -1   3  13       86.87       87.78      3.65 o 
   0   3  13      123.77      125.63      3.72 o 
   1   3  13       68.47       68.78      2.89 o 
   2   3  13       23.32       31.84      5.22 o 
   3   3  13        5.17        4.19      1.83 o 
   4   3  13        4.19        3.93      2.29 o 
   5   3  13        6.13        5.47      3.06 o 
   6   3  13        3.15        3.23      2.03 o 
  -6   4  13       24.64       27.81      6.42 o 
  -5   4  13       11.42        7.71      4.43 o 
  -4   4  13        5.05        3.15      2.11 o 
  -3   4  13       50.81       51.07      3.05 o 
  -2   4  13        6.79        4.92      1.77 o 
  -1   4  13       74.38       70.67      3.52 o 
   0   4  13        1.35        2.54      1.50 o 
   1   4  13        8.68       10.78      4.05 o 
   2   4  13       32.69       41.65      5.14 o 
   3   4  13       21.19       13.44      6.13 o 
   4   4  13        3.94        5.89      2.18 o 
   5   4  13        1.88        3.22      2.05 o 
   6   4  13      101.75      126.08      7.12 o 
  -6   5  13       75.25       77.00      7.81 o 
  -5   5  13       47.37       49.99      5.79 o 
  -4   5  13       31.15       31.73      9.04 o 
  -3   5  13       13.55        3.85      2.95 o 
  -2   5  13       15.95       15.36      2.52 o 
  -1   5  13        2.15        1.52      1.87 o 
   0   5  13       78.66       84.80      4.08 o 
   1   5  13        1.93        1.59      1.73 o 
   2   5  13        0.02        1.50      1.77 o 
   3   5  13       46.51       43.12      3.93 o 
   4   5  13       31.39       31.37      4.74 o 
   5   5  13       27.16       24.94      5.25 o 
  -5   6  13       33.92       37.81      6.97 o 
  -4   6  13       52.03       57.73      6.03 o 
  -3   6  13        0.15        0.91      1.65 o 
  -2   6  13        2.12        2.05      1.26 o 
  -1   6  13       43.69       39.17      5.60 o 
   0   6  13        0.00        1.26      1.91 o 
   1   6  13        4.45        3.38      2.48 o 
   2   6  13        7.17        7.03      4.28 o 
   3   6  13        0.25        1.64      2.51 o 
   4   6  13        0.13        1.93      2.12 o 
  -3   7  13       57.17       66.65      5.96 o 
  -2   7  13       41.64       47.13      7.27 o 
  -1   7  13        2.44        2.48      1.62 o 
   0   7  13        0.00        0.62      1.75 o 
   1   7  13        4.49        5.11      2.53 o 
   2   7  13        0.82        0.29      2.72 o 
   3   7  13       28.72       19.47     13.73 o 
  -6   0  14      182.59      183.83     13.40 o 
  -4   0  14       92.22       75.59      6.33 o 
  -2   0  14        9.10        9.15      3.88 o 
   0   0  14     2813.78     2989.71     25.56 o 
   2   0  14       25.34        7.96     11.25 o 
   4   0  14     1220.93     1248.56     17.45 o 
   6   0  14        1.56        1.94      3.97 o 
  -7   1  14        0.47        1.42      1.69 o 
  -6   1  14       14.66       10.36      6.60 o 
  -5   1  14       62.30       39.87     18.73 o 
  -4   1  14       53.18       10.68     12.24 o 
  -3   1  14      169.89      154.16      6.02 o 
  -2   1  14        0.41        0.71      1.35 o 
  -1   1  14      267.76      273.67      5.81 o 
   0   1  14      411.09      417.46      8.54 o 
   1   1  14      307.17      316.60      6.49 o 
   2   1  14      172.79      174.12      5.18 o 
   3   1  14        0.40        1.34      1.04 o 
   4   1  14       33.61       24.60      4.36 o 
   5   1  14        5.95        4.63      2.03 o 
   6   1  14        3.72        3.37      2.89 o 
  -6   2  14       19.20       19.27      5.67 o 
  -5   2  14        1.23        1.18      1.61 o 
  -4   2  14       37.30       11.77      9.49 o 
  -3   2  14       33.43       31.89      8.74 o 
  -2   2  14       68.00       66.85      3.39 o 
  -1   2  14        0.00        0.64      1.38 o 
   0   2  14      328.79      347.97      7.66 o 
   1   2  14      670.89      685.57     12.45 o 
   2   2  14       59.82       65.51      3.40 o 
   3   2  14       75.53       61.17      4.69 o 
   4   2  14       61.20       56.40      4.08 o 
   5   2  14       48.84       51.29      5.04 o 
   6   2  14        0.01        0.37      1.55 o 
  -6   3  14       21.45       20.90      5.80 o 
  -5   3  14       12.73        9.61      5.17 o 
  -4   3  14       13.67       11.38      4.50 o 
  -3   3  14      124.57      110.29      4.85 o 
  -2   3  14       17.27       12.51      4.11 o 
  -1   3  14        3.97        4.78      1.50 o 
   0   3  14       96.91       88.80      3.93 o 
   1   3  14       47.97       40.52      9.23 o 
   2   3  14       13.26       10.91      5.30 o 
   3   3  14        1.50        3.20      2.05 o 
   4   3  14        5.51        5.12      2.49 o 
   5   3  14       34.09       31.12      4.91 o 
   6   3  14        3.30        4.54      2.07 o 
  -6   4  14       72.29       75.47      9.64 o 
  -5   4  14       29.28       30.16      6.06 o 
  -4   4  14       18.94       20.98     11.55 o 
  -3   4  14       40.68       40.51      5.77 o 
  -2   4  14       53.81       50.70      4.31 o 
  -1   4  14        4.95        5.09      2.04 o 
   0   4  14       81.24       73.49     14.64 o 
   1   4  14        1.41        2.28      2.30 o 
   2   4  14       46.48       50.34      4.11 o 
   3   4  14        2.13        4.49      2.23 o 
   4   4  14       15.33       14.73      8.59 o 
   5   4  14       28.43       29.06      4.60 o 
  -5   5  14        5.06        4.16      2.57 o 
  -4   5  14      101.62      111.64      7.03 o 
  -3   5  14       23.20       23.15      3.42 o 
  -2   5  14       27.75       27.13      8.96 o 
  -1   5  14       50.66       42.99     15.03 o 
   0   5  14       12.67       11.59      7.05 o 
   1   5  14       21.41       20.45      3.29 o 
   2   5  14        0.70        1.10      1.52 o 
   3   5  14      109.53      119.39      7.09 o 
   4   5  14       26.73       19.13     10.67 o 
   5   5  14       23.93       26.61      4.32 o 
  -4   6  14       35.28       30.71     19.78 o 
  -3   6  14        1.80        3.81      2.40 o 
  -2   6  14       20.93       13.44     10.13 o 
  -1   6  14        2.35        2.93      2.10 o 
   0   6  14        1.94        3.43      3.11 o 
   1   6  14       12.35        8.96      4.73 o 
   2   6  14        6.05        4.64      2.59 o 
   3   6  14        3.93        3.31      2.70 o 
  -2   7  14       64.65       71.86      6.72 o 
  -1   7  14       17.16       25.33      6.61 o 
   0   7  14        7.93        5.30      3.53 o 
   1   7  14       11.02        6.85      4.40 o 
   2   7  14       23.11       22.62      5.93 o 
  -5   0  15      141.86      137.68      9.84 o 
  -3   0  15       84.10       78.01      6.25 o 
  -1   0  15      117.57      126.37      5.87 o 
   1   0  15      549.25      559.71     16.78 o 
   3   0  15        3.43        4.25      2.87 o 
   5   0  15      266.24      257.39     16.68 o 
  -6   1  15        0.19        1.96      1.95 o 
  -5   1  15       27.41       18.70      7.29 o 
  -4   1  15       32.46       21.82     10.63 o 
  -3   1  15        1.29        0.81      1.61 o 
  -2   1  15       92.60       75.95     12.47 o 
  -1   1  15       34.98       31.14      3.86 o 
   0   1  15      420.71      434.40      9.70 o 
   1   1  15       23.63       20.73      5.70 o 
   2   1  15        7.80        5.73      2.00 o 
   3   1  15        0.75        1.90      1.75 o 
   4   1  15        6.55       13.00      4.49 o 
   5   1  15        4.63        3.98      1.98 o 
   6   1  15        9.91        7.68      4.49 o 
  -6   2  15        0.09        1.51      1.43 o 
  -5   2  15        5.86        4.69      2.19 o 
  -4   2  15        5.91        7.13      3.22 o 
  -3   2  15       10.12        6.44      2.39 o 
  -2   2  15        0.27        0.61      1.87 o 
  -1   2  15       17.02       19.28      5.17 o 
   0   2  15        8.03        7.95      2.53 o 
   1   2  15      500.52      526.34     13.04 o 
   2   2  15       48.33       51.04      3.74 o 
   3   2  15        4.71        6.93      3.54 o 
   4   2  15       15.75       17.48      8.40 o 
   5   2  15       76.70       73.18      4.77 o 
   6   2  15        3.76        1.96      2.00 o 
  -6   3  15       27.34       14.52     19.95 o 
  -5   3  15        7.57        3.35      2.12 o 
  -4   3  15        1.60        4.11      2.08 o 
  -3   3  15      280.62      279.94     10.68 o 
  -2   3  15       73.00       77.75      4.25 o 
  -1   3  15       33.88       33.34      2.73 o 
   0   3  15        3.60        3.83      1.87 o 
   1   3  15      227.48      235.03      8.07 o 
   2   3  15      208.53      218.73      8.27 o 
   3   3  15       35.21       32.27      3.82 o 
   4   3  15       77.16       82.91      6.12 o 
   5   3  15       76.72       76.02      5.16 o 
  -5   4  15       11.45        7.44      6.92 o 
  -4   4  15       77.55       85.20      7.24 o 
  -3   4  15       12.12        6.70      5.24 o 
  -2   4  15       19.52       15.30      6.51 o 
  -1   4  15        0.73        1.03      1.95 o 
   0   4  15       20.76       14.69      8.07 o 
   1   4  15        3.86        2.37      1.55 o 
   2   4  15       33.73       30.56      4.94 o 
   3   4  15        0.29        0.57      1.79 o 
   4   4  15       18.89       11.38      7.36 o 
   5   4  15        0.62        1.67      1.79 o 
  -4   5  15      117.02      117.96      8.57 o 
  -3   5  15        2.76        3.89      5.21 o 
  -2   5  15       83.17       91.24      8.84 o 
  -1   5  15        9.08        3.77      3.10 o 
   0   5  15        5.18        2.05      2.30 o 
   1   5  15       10.22        6.45      3.79 o 
   2   5  15      129.49      126.16      8.58 o 
   3   5  15        0.23        0.96      1.78 o 
   4   5  15        0.09        0.75      1.19 o 
  -3   6  15        0.94        3.33      3.14 o 
  -2   6  15        0.29        1.87      3.65 o 
  -1   6  15        3.64        3.34      3.86 o 
   0   6  15        0.17        0.95      1.74 o 
   1   6  15        0.00        1.53      2.00 o 
   2   6  15        6.52        6.48      3.83 o 
  -6   0  16       13.68       16.44     25.29 o 
  -4   0  16        2.39        2.44      2.58 o 
  -2   0  16        0.05        2.61      1.93 o 
   0   0  16       47.12       49.14      4.44 o 
   2   0  16       11.85       10.17      4.85 o 
   4   0  16       31.35       20.29     10.76 o 
  -5   1  16        1.44        2.34      2.37 o 
  -4   1  16       41.60       23.43     10.88 o 
  -3   1  16        3.28        5.34      1.96 o 
  -2   1  16        6.25        5.11      1.91 o 
  -1   1  16       64.06       61.13      3.88 o 
   0   1  16        7.99        6.49      2.71 o 
   1   1  16       64.62       53.15      8.43 o 
   2   1  16        0.98        1.63      1.97 o 
   3   1  16       34.22       30.99      5.53 o 
   4   1  16        0.27        1.27      1.77 o 
   5   1  16       38.99       38.02      7.57 o 
  -5   2  16      118.01      127.01      7.21 o 
  -4   2  16      165.18      170.55      9.39 o 
  -3   2  16      106.47       81.65     29.99 o 
  -2   2  16        0.07        1.73      1.61 o 
  -1   2  16        9.68        9.21      3.21 o 
   0   2  16        1.06        1.26      1.18 o 
   1   2  16      445.10      465.47     13.44 o 
   2   2  16       78.36       73.66      5.49 o 
   3   2  16       68.13       73.00      4.75 o 
   4   2  16       15.76        8.65      6.56 o 
   5   2  16      126.98      130.78      7.66 o 
  -5   3  16        1.08        1.36      2.13 o 
  -4   3  16      162.45      181.13      8.19 o 
  -3   3  16       40.54       53.45      4.38 o 
  -2   3  16       85.31       75.08      4.93 o 
  -1   3  16       88.65       73.30     22.94 o 
   0   3  16       12.97       11.00      4.82 o 
   1   3  16      194.83      222.38      9.01 o 
   2   3  16      198.08      195.66      8.21 o 
   3   3  16       87.99       76.44      5.32 o 
   4   3  16       12.64        9.83      6.25 o 
  -4   4  16       58.34       62.66      6.18 o 
  -3   4  16       65.76       73.48      5.64 o 
  -2   4  16        7.50        7.50      5.00 o 
  -1   4  16       11.37        8.90      5.62 o 
   0   4  16        1.23        1.83      1.47 o 
   1   4  16       64.84       64.03      4.66 o 
   2   4  16      370.15      392.42     11.41 o 
   3   4  16       89.52       90.55      5.72 o 
   4   4  16        0.15        0.64      2.07 o 
  -3   5  16        3.23        2.94      2.68 o 
  -2   5  16       77.02       67.57      8.52 o 
  -1   5  16        2.05        2.21      2.14 o 
   0   5  16       72.99       90.45      5.99 o 
   1   5  16        0.09        1.55      2.09 o 
   2   5  16       10.39        8.21      6.63 o 
   3   5  16        0.12        1.87      1.94 o 
  -1   6  16       46.15       44.30      6.18 o 
   0   6  16       23.87       20.72     18.53 o 
  -5   0  17      213.02      279.92     26.30 o 
  -3   0  17      117.29      139.67     10.71 o 
  -1   0  17        8.01        5.56      3.08 o 
   1   0  17       66.11       66.26      5.64 o 
   3   0  17        4.06        5.03      3.55 o 
  -5   1  17       12.44        6.18      2.99 o 
  -4   1  17        4.99        2.84      2.16 o 
  -3   1  17        1.90        3.81      1.47 o 
  -2   1  17      107.58      108.25      5.74 o 
  -1   1  17       13.00        9.88      4.48 o 
   0   1  17        1.63        3.85      1.66 o 
   1   1  17       55.73       58.24      4.07 o 
   2   1  17       28.50       27.51      5.87 o 
   3   1  17        0.64        0.47      1.86 o 
   4   1  17        3.75        4.02      2.31 o 
  -4   2  17        4.91        6.22      3.87 o 
  -3   2  17       64.04       72.67      4.84 o 
  -2   2  17      143.90      151.06      8.26 o 
  -1   2  17        0.06        1.56      1.57 o 
   0   2  17        7.65        7.27      2.94 o 
   1   2  17        2.36        4.84      2.33 o 
   2   2  17       97.78       97.90      6.08 o 
   3   2  17       13.09       10.43      5.67 o 
   4   2  17       12.33        8.51      6.33 o 
  -4   3  17        2.72        5.04      3.56 o 
  -3   3  17       78.02       76.13      5.66 o 
  -2   3  17        3.56        3.95      2.68 o 
  -1   3  17        7.26        9.45      5.85 o 
   0   3  17       44.49       46.71      4.28 o 
   1   3  17       62.66       46.74      5.32 o 
   2   3  17       59.19       63.48      4.63 o 
   3   3  17        9.90        7.61      4.69 o 
  -3   4  17        1.33        1.79      2.28 o 
  -2   4  17        7.79        8.21      6.52 o 
  -1   4  17       14.83       15.36      9.05 o 
   0   4  17        9.10        9.36      4.84 o 
   1   4  17       53.12       52.47      4.12 o 
   2   4  17      174.43      172.87      8.44 o 
   3   4  17       17.28        8.51      5.86 o 
  -1   5  17      147.54      159.74     13.44 o 
   0   5  17       10.67       11.08      6.60 o 
   1   5  17        9.94        8.42      6.33 o 
  -4   0  18       45.07       53.22      8.87 o 
  -2   0  18      312.77      352.45     16.43 o 
   0   0  18        9.88        7.46      4.74 o 
   2   0  18       88.37       89.03      7.66 o 
  -4   1  18       11.93       15.89     10.64 o 
  -3   1  18       93.13      102.24      6.38 o 
  -2   1  18      135.06      149.08      6.97 o 
  -1   1  18        3.27        4.00      2.43 o 
   0   1  18        3.62        3.87      1.55 o 
   1   1  18        0.13        1.33      1.62 o 
   2   1  18       22.09       25.42      5.97 o 
   3   1  18        0.02        0.50      1.80 o 
  -3   2  18       67.47       70.63      5.28 o 
  -2   2  18       51.45       60.19      4.54 o 
  -1   2  18        1.62        3.25      2.37 o 
   0   2  18       80.36       80.25      4.76 o 
   1   2  18       22.27       20.66      6.83 o 
   2   2  18       38.45       39.39      4.48 o 
   3   2  18       11.45        6.75      5.49 o 
  -2   3  18        0.73       -0.47      2.18 o 
  -1   3  18       15.05        8.99      6.35 o 
   0   3  18        0.16        0.77      1.92 o 
   1   3  18       70.25       86.07      5.62 o 
   2   3  18        0.06        0.87      1.47 o 
  -1   4  18       48.83       43.67      9.05 o 
   0   4  18       28.10       33.04      7.73 o 
  -1   0  19      295.42      313.62     18.52 o 
   1   0  19       38.84        2.24     10.22 o 
  -2   1  19        9.51        5.29      5.00 o 
  -1   1  19       52.45       53.40      5.31 o 
   0   1  19        1.27        1.30      1.56 o 
   1   1  19        7.79        2.61      2.73 o 
  -1   2  19       28.73       21.88     14.08 o 
   0   2  19        0.06        1.18      2.05 o 
   1   2  19       10.50        8.54      6.18 o 
                                                 
